# Supplementary material for: Identification and Characterization of Multiple Paneth Cell Types in the Mouse Small Intestine
Source: Cells. 2024 Aug 27;13(17):1435. doi: 10.3390/cells13171435 (PMC11394207; doi:10.3390/cells13171435)
Supplement: Supplementary file 1 [file cells-13-01435-s001.zip]

Archive with 12 entries (12 files):
- SupFigure_1.png
- SupFigure_2.png
- SupFigure_3.png
- SupFigure_4.png
- SupFigure_5.png
- SupFigure_6.png
- SupFigure_7.png
- SupFigure_8.png
- TableS1.xlsx
- TableS2.xlsx
- TableS3.xlsx
- TableS4.xlsx
