# Supplementary material for: Identification and Characterization of Multiple Paneth Cell Types in the Mouse Small Intestine
Source: Cells. 2024 Aug 27;13(17):1435. doi: 10.3390/cells13171435 (PMC11394207; doi:10.3390/cells13171435)
Supplement: Supplementary file 1 [file cells-13-01435-s001.zip › TableS1.xlsx]

## Sheet: Blad1
probe
1810028F09Rik
Actg1
Adar
Arpc5
Atf3
Bak1
Casp1
Casp7
Cav2
Ccl9
Cd177
Ceacam10
Ces1c
Chac1
Chrm3
Cldn1
Cldn15
Cldn4
Cps1
Cyp2e1
Dclk1
Ddit4
Dgki
Dnase1
Fcgbp
Gata4
Habp2
Hmgb2
Ifit1
Il17a
Ilk
Irf2
Kit
Malat1
Mlkl
Muc13
Nr3c1
Nupr1
Oas2
Olfm4
Onecut2
Osr2
Pdia2
Pdx1
Pgc
Pik3ca
Ptpn2
Rasd2
Retnlb
Ripk3
Rnase1
Rps5
St18
Stmn1
Tnfrsf1a
Top2a
Trp53
Wnt3
Xbp1
