# Supplementary material for: Identification and Characterization of Multiple Paneth Cell Types in the Mouse Small Intestine
Source: Cells. 2024 Aug 27;13(17):1435. doi: 10.3390/cells13171435 (PMC11394207; doi:10.3390/cells13171435)
Supplement: Supplementary file 1 [file cells-13-01435-s001.zip › TableS2.xlsx]

## Sheet: Blad1
cluster	gene	p_val	p_val_adj	avg_log2FC	pct.1	pct.2
0	Defa21	0	0	2.28822	1	0.996	Defa21
0	Defa22	0	0	2.25295	1	0.997	Defa22
0	Defa41	0	0	1.3347	1	0.889	Defa41
0	Defa5	0	0	1.29012	1	0.81	Defa5
0	Reg3g	0	0	1.28289	0.948	0.662	Reg3g
0	Defa35	0	0	1.1624	0.973	0.552	Defa35
0	Defa34	0	0	1.08877	0.992	0.624	Defa34
0	Nupr1	0	0	1.05686	0.987	0.692	Nupr1
0	Defa20	0	0	0.842614	0.791	0.235	Defa20
0	Defa36	0	0	0.669337	1	0.975	Defa36
0	Ang4	0	0	0.660222	1	0.978	Ang4
0	Fth1	0	0	0.448788	0.996	0.851	Fth1
0	Defa17	0	0	-0.515095	1	0.997	Defa17
0	Defa39	0	0	-0.597387	1	1	Defa39
0	Reg4	0	0	-0.922323	0.958	0.949	Reg4
0	Rnase1	0	0	-1.8851	0.47	0.788	Rnase1
0	Malat1	1.69442e-293	2.40049e-289	-1.64835	0.809	0.858	Malat1
0	mt-Co1	5.49144e-266	7.77973e-262	-1.03996	0.997	0.989	mt-Co1
0	Guca2a	5.14536e-246	7.28943e-242	-0.256987	0.977	0.682	Guca2a
0	Lyz1	9.02872e-243	1.2791e-238	0.329697	1	1	Lyz1
0	Tff3	1.10782e-234	1.56945e-230	-1.26744	0.962	0.927	Tff3
0	Guca2b	6.59667e-207	9.3455e-203	-0.458763	0.995	0.934	Guca2b
0	Defa29	4.71678e-196	6.68226e-192	0.296472	1	0.997	Defa29
0	Spink4	4.13921e-179	5.86403e-175	-0.718588	1	0.999	Spink4
0	Mmp7	1.65173e-173	2.34e-169	-0.404159	0.999	0.986	Mmp7
0	mt-Co3	1.12981e-157	1.6006e-153	-0.927609	0.998	0.987	mt-Co3
0	mt-Co2	2.3416e-151	3.31735e-147	-0.901321	0.994	0.973	mt-Co2
0	Ccl6	2.87556e-150	4.0738e-146	-0.47527	0.996	0.943	Ccl6
0	Rpl41	2.87822e-145	4.07757e-141	-0.740529	0.984	0.912	Rpl41
0	Mptx2	3.27529e-119	4.64011e-115	0.488878	0.996	0.945	Mptx2
0	Gmds	4.90328e-110	6.94647e-106	-1.003	0.745	0.719	Gmds
0	mt-Nd1	1.63057e-96	2.31003e-92	-0.811209	0.897	0.827	mt-Nd1
0	mt-Nd4	1.53493e-83	2.17453e-79	-0.765514	0.965	0.904	mt-Nd4
0	Muc13	2.82346e-82	4e-78	-0.555189	0.852	0.784	Muc13
0	Rps12	1.22473e-73	1.73508e-69	-0.779249	0.936	0.824	Rps12
0	mt-Atp6	6.82876e-73	9.6743e-69	-0.785785	0.998	0.986	mt-Atp6
0	Rpsa	3.03691e-67	4.30239e-63	-0.677795	0.913	0.813	Rpsa
0	mt-Cytb	5.09469e-65	7.21765e-61	-0.728549	0.99	0.955	mt-Cytb
0	mt-Nd2	2.21345e-59	3.13579e-55	-0.714891	0.922	0.833	mt-Nd2
0	Elapor1	6.78045e-58	9.60586e-54	-0.652607	0.587	0.581	Elapor1
0	Cd24a	7.91139e-46	1.12081e-41	-0.408794	0.959	0.869	Cd24a
0	Rps19	5.59612e-43	7.92802e-39	-0.914563	0.72	0.639	Rps19
0	Rrbp1	2.32507e-41	3.29392e-37	-0.628384	0.565	0.552	Rrbp1
0	Rplp1	2.58329e-38	3.65975e-34	-0.783976	0.859	0.541	Rplp1
0	Spint2	6.77636e-35	9.60007e-31	-0.529416	0.818	0.722	Spint2
0	Pabpc1	3.52124e-34	4.98854e-30	-0.556251	0.671	0.613	Pabpc1
0	Chrm3	2.63459e-33	3.73243e-29	-0.717936	0.505	0.496	Chrm3
0	Rpl13a	1.20933e-29	1.71325e-25	-0.705789	0.725	0.626	Rpl13a
0	Rpl38	1.65219e-29	2.34065e-25	-0.640703	0.746	0.653	Rpl38
0	mt-Nd3	1.71836e-29	2.43441e-25	-0.640128	0.689	0.615	mt-Nd3
0	Rpl36	5.59346e-27	7.92426e-23	-0.617999	0.762	0.651	Rpl36
0	Rps29	8.01282e-26	1.13518e-21	-0.714689	0.84	0.715	Rps29
0	Hsp90b1	3.75916e-24	5.3256e-20	-0.577097	0.51	0.489	Hsp90b1
0	Hsp90ab1	6.75478e-23	9.5695e-19	-0.738309	0.548	0.5	Hsp90ab1
0	Rpl28	2.27925e-22	3.22901e-18	-0.796647	0.846	0.709	Rpl28
0	Rpl14	4.74023e-20	6.71549e-16	-0.721192	0.615	0.536	Rpl14
0	Rpl13	1.589e-19	2.25114e-15	-0.744032	0.956	0.825	Rpl13
0	Rps15	3.73328e-19	5.28894e-15	-0.654877	0.659	0.569	Rps15
0	Ptma	5.97053e-19	8.45845e-15	-0.714682	0.602	0.526	Ptma
0	Rplp2	1.1824e-18	1.67511e-14	-0.689625	0.644	0.553	Rplp2
0	Rack1	2.17614e-18	3.08294e-14	-0.688067	0.712	0.601	Rack1
0	Rpl37a	4.08769e-18	5.79104e-14	-0.69532	0.798	0.668	Rpl37a
0	Stard10	1.13958e-16	1.61444e-12	-0.440693	0.662	0.579	Stard10
0	Gm10076	6.81477e-16	9.65449e-12	-0.476162	0.644	0.56	Gm10076
0	Rpl18	4.31986e-15	6.11995e-11	-0.612162	0.839	0.696	Rpl18
0	Tm9sf3	1.4002e-14	1.98367e-10	-0.463556	0.611	0.539	Tm9sf3
0	Calr	1.78619e-14	2.5305e-10	-0.543854	0.66	0.571	Calr
0	Sypl	2.41608e-14	3.42286e-10	-0.435426	0.564	0.511	Sypl
0	Rps14	3.47322e-14	4.92051e-10	-0.708819	0.882	0.736	Rps14
0	Rps21	3.73045e-14	5.28492e-10	-0.580548	0.766	0.637	Rps21
0	Rps16	4.42714e-14	6.27193e-10	-0.711095	0.825	0.68	Rps16
0	Rpl18a	9.4401e-14	1.33738e-09	-0.677581	0.847	0.705	Rpl18a
0	Rpl37	2.58803e-13	3.66647e-09	-0.668257	0.756	0.63	Rpl37
0	Pigr	1.69947e-12	2.40763e-08	-0.494604	0.661	0.58	Pigr
0	Hspa5	5.78622e-12	8.19733e-08	-0.473512	0.789	0.679	Hspa5
0	Rpl19	6.63373e-12	9.39801e-08	-0.612819	0.834	0.685	Rpl19
0	Lgals2	1.10756e-11	1.56909e-07	-1.17144	0.519	0.463	Lgals2
0	P4hb	1.6769e-11	2.37566e-07	-0.375145	0.846	0.727	P4hb
0	Rpl35a	3.88603e-11	5.50535e-07	-0.671548	0.687	0.57	Rpl35a
0	Rps28	5.52849e-11	7.83222e-07	-0.709573	0.68	0.563	Rps28
0	Rps26	1.42362e-10	2.01684e-06	-0.687206	0.625	0.527	Rps26
0	Rps27	3.50484e-10	4.96531e-06	-0.61548	0.588	0.507	Rps27
0	Rpl32	4.47091e-10	6.33394e-06	-0.559618	0.941	0.799	Rpl32
0	Rpl34	4.56364e-10	6.4653e-06	-0.669378	0.683	0.569	Rpl34
0	Rpl39	4.59205e-10	6.50555e-06	-0.710785	0.695	0.574	Rpl39
0	Rpl30	5.76789e-10	8.17138e-06	-0.647326	0.806	0.658	Rpl30
0	Agr2	6.3538e-10	9.00143e-06	-0.710546	0.954	0.83	Agr2
0	Hspa8	6.59719e-10	9.34624e-06	-0.423663	0.733	0.614	Hspa8
0	Rps27a	8.36338e-10	1.18484e-05	-0.735071	0.823	0.671	Rps27a
0	Rps24	8.65996e-10	1.22686e-05	-0.740312	0.946	0.791	Rps24
0	Rpl3	1.04534e-09	1.48093e-05	-0.787407	0.559	0.476	Rpl3
0	Rps18	6.01924e-09	8.52745e-05	-0.665794	0.776	0.63	Rps18
0	Rpl8	8.31801e-09	0.000117841	-0.569915	0.842	0.687	Rpl8
0	Rpl6	4.85578e-08	0.000687918	-0.621044	0.686	0.563	Rpl6
0	H3f3b	9.69064e-08	0.00137287	-0.421761	0.64	0.547	H3f3b
0	Rpl21	2.14717e-07	0.00304189	-0.574545	0.824	0.671	Rpl21
0	Rpl11	2.44451e-07	0.00346313	-0.587415	0.77	0.626	Rpl11
0	Rpl9	3.66269e-07	0.00518893	-0.344795	0.837	0.62	Rpl9
0	Rps9	1.06312e-06	0.0150613	-0.741092	0.672	0.545	Rps9
0	Rps15a	1.89299e-06	0.0268179	-0.743929	0.726	0.584	Rps15a
0	Fau	1.92826e-06	0.0273177	-0.557133	0.844	0.689	Fau
0	Hdlbp	2.55975e-06	0.036264	-0.401033	0.564	0.487	Hdlbp
0	Tpd52	2.6209e-06	0.0371303	-0.430439	0.597	0.51	Tpd52
0	Fxyd3	3.34658e-06	0.047411	-0.491489	0.691	0.576	Fxyd3
0	Rplp0	9.44725e-06	0.133839	-0.480443	0.959	0.818	Rplp0
0	Actb	1.07835e-05	0.15277	-0.491033	0.636	0.53	Actb
0	Rpl5	1.99038e-05	0.281977	-0.561876	0.587	0.491	Rpl5
0	Rps10	2.70004e-05	0.382514	-0.61955	0.827	0.664	Rps10
0	Rpl15	2.78683e-05	0.39481	-0.58405	0.762	0.61	Rpl15
0	Rps8	0.000166091	1	-0.636427	0.966	0.819	Rps8
0	Qsox1	0.000188176	1	-0.402283	0.703	0.586	Qsox1
0	Rps5	0.000190691	1	-0.699089	0.748	0.589	Rps5
0	Tmed3	0.000241805	1	-0.267977	0.533	0.408	Tmed3
0	Rpl26	0.000277783	1	-0.586071	0.848	0.686	Rpl26
0	H2az1	0.000296573	1	-0.344443	0.514	0.388	H2az1
0	Rps23	0.000315814	1	-0.595956	0.725	0.581	Rps23
0	Rps27l	0.000559195	1	-0.272153	0.772	0.626	Rps27l
0	Tpt1	0.000625318	1	-0.493077	0.983	0.862	Tpt1
0	Eef2	0.000715374	1	-0.43012	0.618	0.514	Eef2
0	Rps25	0.000731227	1	-0.481519	0.562	0.467	Rps25
0	Rpl27a	0.0014596	1	-0.673994	0.838	0.661	Rpl27a
0	Rps13	0.00158154	1	-0.601011	0.715	0.578	Rps13
0	Rpl4	0.00188431	1	-0.450806	0.513	0.435	Rpl4
0	Atp5e	0.00244449	1	-0.375323	0.587	0.492	Atp5e
0	Rpl27	0.00362606	1	-0.48734	0.582	0.476	Rpl27
0	Rps3	0.00605063	1	-0.656568	0.713	0.57	Rps3
0	Rpl24	0.00891212	1	-0.476387	0.706	0.564	Rpl24
0	Rps11	0.00961348	1	-0.604618	0.734	0.582	Rps11
1	Defa38	0	0	0.594318	1	0.998	Defa38
1	Defa39	0	0	0.568545	1	1	Defa39.1
1	Defa23	0	0	0.548565	0.996	0.912	Defa23
1	Clps	0	0	0.484744	1	0.984	Clps
1	Defa30	0	0	0.42503	1	1	Defa30
1	mt-Nd1	0	0	-1.10113	0.746	0.875	mt-Nd1.1
1	mt-Nd2	0	0	-1.17454	0.745	0.889	mt-Nd2.1
1	mt-Nd4	0	0	-1.17924	0.844	0.943	mt-Nd4.1
1	mt-Cytb	0	0	-1.19583	0.93	0.974	mt-Cytb.1
1	mt-Co1	0	0	-1.20231	0.984	0.993	mt-Co1.1
1	mt-Co2	0	0	-1.23748	0.953	0.986	mt-Co2.1
1	mt-Co3	0	0	-1.24862	0.98	0.993	mt-Co3.1
1	mt-Atp6	0	0	-1.31058	0.979	0.992	mt-Atp6.1
1	Rplp1	0	0	-1.84855	0.376	0.693	Rplp1.1
1	Defa22	0	0	-1.93643	1	0.997	Defa22.1
1	Defa34	4.39426e-291	6.22535e-287	-1.31324	0.644	0.736	Defa34.1
1	Guca2a	1.67261e-273	2.36959e-269	-1.42996	0.647	0.787	Guca2a.1
1	Muc2	7.67927e-242	1.08792e-237	-1.08563	0.928	0.933	Muc2
1	Defa26	7.72899e-240	1.09497e-235	0.318321	0.999	0.97	Defa26
1	Defa29	1.48825e-235	2.1084e-231	0.294178	1	0.997	Defa29.1
1	Rnase1	7.43379e-227	1.05315e-222	0.276256	0.926	0.644	Rnase1.1
1	Defa21	9.91507e-227	1.40467e-222	-1.76996	1	0.996	Defa21.1
1	Malat1	9.82043e-224	1.39126e-219	-1.50005	0.766	0.871	Malat1.1
1	Rps8	1.04689e-186	1.48313e-182	-1.00306	0.84	0.859	Rps8.1
1	Eef1a1	2.69335e-180	3.81566e-176	-0.864643	0.864	0.879	Eef1a1
1	Fth1	5.26458e-166	7.45834e-162	-0.497836	0.919	0.877	Fth1.1
1	Agr2	1.43857e-160	2.03802e-156	-1.25677	0.833	0.869	Agr2.1
1	Gmds	9.1493e-158	1.29618e-153	-1.03543	0.619	0.758	Gmds.1
1	mt-Nd3	1.47637e-155	2.09158e-151	-0.85137	0.506	0.672	mt-Nd3.1
1	Rpl3	2.26388e-154	3.20723e-150	-1.07619	0.348	0.542	Rpl3.1
1	Rps4x	3.00678e-141	4.25971e-137	-1.02126	0.583	0.706	Rps4x
1	Rps24	6.68764e-141	9.47438e-137	-0.98648	0.807	0.836	Rps24.1
1	Defa40	7.73291e-141	1.09552e-136	0.356485	0.991	0.919	Defa40
1	Rpl23	1.76997e-139	2.50752e-135	-0.986174	0.739	0.795	Rpl23
1	Defa35	1.15496e-133	1.63624e-129	-0.758726	0.608	0.669	Defa35.1
1	Defa41	1.03954e-127	1.47272e-123	-0.660794	0.975	0.898	Defa41.1
1	Rpl13	2.30698e-126	3.2683e-122	-0.933444	0.853	0.859	Rpl13.1
1	Rpl27a	2.22662e-123	3.15445e-119	-0.967439	0.632	0.727	Rpl27a.1
1	Rpl10a	1.47943e-120	2.09591e-116	-0.945076	0.447	0.602	Rpl10a
1	Tpt1	8.17883e-117	1.1587e-112	-0.748478	0.908	0.886	Tpt1.1
1	Rps3a1	8.64799e-115	1.22516e-110	-0.93929	0.554	0.668	Rps3a1
1	Defa5	2.0699e-113	2.93243e-109	-0.597324	0.91	0.84	Defa5.1
1	Rps20	2.98862e-113	4.23398e-109	-0.941666	0.705	0.759	Rps20
1	Rps9	1.09542e-105	1.55188e-101	-0.957645	0.475	0.607	Rps9.1
1	Lgals2	5.6081e-105	7.945e-101	-1.35601	0.355	0.514	Lgals2.1
1	Rpl26	1.68551e-103	2.38786e-99	-0.840386	0.669	0.743	Rpl26.1
1	Rps10	8.51596e-102	1.20646e-97	-0.848437	0.639	0.724	Rps10.1
1	Rps7	1.21499e-101	1.72127e-97	-0.92443	0.558	0.672	Rps7
1	Rplp0	2.87597e-101	4.07439e-97	-0.709483	0.862	0.849	Rplp0.1
1	Rpl7	5.61079e-101	7.94881e-97	-0.91692	0.447	0.59	Rpl7
1	Rps15a	8.30534e-96	1.17662e-91	-0.935239	0.529	0.646	Rps15a.1
1	Rpl12	2.63463e-95	3.73248e-91	-0.737529	0.655	0.728	Rpl12
1	Rps27a	5.29345e-93	7.49923e-89	-0.918137	0.654	0.725	Rps27a.1
1	Rps26	1.29503e-92	1.83467e-88	-0.837794	0.449	0.582	Rps26.1
1	Nupr1	6.45104e-90	9.13918e-86	-0.553692	0.762	0.766	Nupr1.1
1	Chrm3	9.39711e-90	1.33129e-85	-0.758478	0.383	0.533	Chrm3.1
1	Rpl32	2.19308e-89	3.10694e-85	-0.745048	0.832	0.835	Rpl32.1
1	Rps28	2.46028e-87	3.48548e-83	-0.844282	0.501	0.62	Rps28.1
1	Rps29	3.62182e-87	5.13103e-83	-0.806026	0.703	0.758	Rps29.1
1	Eef1b2	4.3651e-87	6.18403e-83	-0.751882	0.368	0.511	Eef1b2
1	Rpl8	7.1974e-87	1.01966e-82	-0.755133	0.674	0.74	Rpl8.1
1	Rpl28	2.33251e-84	3.30447e-80	-0.897113	0.699	0.756	Rpl28.1
1	Rpl9	1.12581e-83	1.59493e-79	-0.714081	0.609	0.693	Rpl9.1
1	Rps5	5.28242e-81	7.4836e-77	-0.897237	0.555	0.65	Rps5.1
1	Rpl37	5.87078e-81	8.31713e-77	-0.78326	0.592	0.682	Rpl37.1
1	Rps3	5.99734e-81	8.49643e-77	-0.868816	0.53	0.629	Rps3.1
1	Rps14	5.12998e-78	7.26764e-74	-0.841119	0.751	0.778	Rps14.1
1	Rps13	7.19518e-78	1.01934e-73	-0.80395	0.535	0.635	Rps13.1
1	Rpl18a	1.05643e-77	1.49665e-73	-0.801168	0.701	0.752	Rpl18a.1
1	Rpl34	4.4977e-77	6.3719e-73	-0.806598	0.515	0.623	Rpl34.1
1	Epcam	1.11828e-75	1.58426e-71	-0.634557	0.44	0.569	Epcam
1	Rack1	1.35456e-75	1.91901e-71	-0.774962	0.555	0.651	Rack1.1
1	Rpl5	2.78305e-75	3.94274e-71	-0.708641	0.412	0.546	Rpl5.1
1	Rps2	3.18359e-75	4.51019e-71	-0.65644	0.747	0.776	Rps2
1	Rpl15	5.06058e-75	7.16933e-71	-0.757817	0.583	0.667	Rpl15.1
1	Rps23	7.63808e-75	1.08209e-70	-0.772932	0.543	0.639	Rps23.1
1	Rplp2	1.69488e-74	2.40114e-70	-0.751571	0.49	0.601	Rplp2.1
1	Rpl21	1.70067e-74	2.40934e-70	-0.743993	0.657	0.725	Rpl21.1
1	Rpl39	2.18477e-74	3.09516e-70	-0.835314	0.525	0.627	Rpl39.1
1	Rps18	2.24441e-72	3.17966e-68	-0.809767	0.611	0.683	Rps18.1
1	Rpl17	3.40609e-72	4.82541e-68	-0.790001	0.554	0.645	Rpl17
1	Rps16	6.17591e-72	8.7494e-68	-0.828809	0.677	0.727	Rps16.1
1	Rpl6	1.80659e-69	2.5594e-65	-0.754837	0.516	0.616	Rpl6.1
1	Rpl37a	2.42706e-69	3.43842e-65	-0.773013	0.65	0.715	Rpl37a.1
1	Rps15	8.68689e-69	1.23067e-64	-0.704764	0.511	0.616	Rps15.1
1	Rpl11	1.5768e-68	2.23385e-64	-0.730634	0.603	0.68	Rpl11.1
1	Rps11	1.75745e-67	2.48977e-63	-0.775924	0.555	0.639	Rps11.1
1	Rpl35a	2.5017e-67	3.54416e-63	-0.778711	0.527	0.62	Rpl35a.1
1	Rpl30	9.8839e-67	1.40025e-62	-0.760463	0.651	0.707	Rpl30.1
1	Rpl18	2.37309e-65	3.36195e-61	-0.716209	0.7	0.74	Rpl18.1
1	Rpl19	7.55944e-64	1.07095e-59	-0.707828	0.679	0.734	Rpl19.1
1	Fau	5.51534e-63	7.81359e-59	-0.700987	0.698	0.735	Fau.1
1	Rps21	1.02983e-61	1.45896e-57	-0.665572	0.618	0.684	Rps21.1
1	Rpl24	7.58884e-61	1.07511e-56	-0.643849	0.53	0.62	Rpl24.1
1	Reg3g	1.36159e-60	1.92897e-56	-0.897037	0.721	0.735	Reg3g.1
1	Rps6	1.0879e-58	1.54123e-54	-0.657999	0.476	0.58	Rps6
1	Rpl27	5.67723e-58	8.04293e-54	-0.628947	0.419	0.528	Rpl27.1
1	Rpl29	1.88738e-57	2.67385e-53	-0.640242	0.494	0.591	Rpl29
1	Lypd8	7.82237e-57	1.1082e-52	-0.539475	0.465	0.571	Lypd8
1	Rpl13a	1.46746e-56	2.07895e-52	-0.692471	0.594	0.668	Rpl13a.1
1	Rps19	4.29229e-56	6.08089e-52	-0.862013	0.612	0.673	Rps19.1
1	Rpl38	3.31519e-55	4.69662e-51	-0.647035	0.629	0.69	Rpl38.1
1	Rps12	5.40538e-55	7.6578e-51	-0.700412	0.873	0.844	Rps12.1
1	Rpl36	3.38061e-52	4.78932e-48	-0.601449	0.631	0.692	Rpl36.1
1	Rpl14	5.48032e-52	7.76397e-48	-0.725594	0.488	0.576	Rpl14.1
1	Rps25	1.13459e-51	1.60738e-47	-0.590995	0.409	0.515	Rps25.1
1	Hspa5	1.51515e-51	2.14652e-47	-0.532196	0.659	0.72	Hspa5.1
1	Actb	1.0301e-50	1.45935e-46	-0.561089	0.478	0.58	Actb.1
1	Ptma	2.60011e-50	3.68358e-46	-0.71049	0.475	0.566	Ptma.1
1	Rpl41	1.52244e-48	2.15684e-44	-0.557137	0.96	0.92	Rpl41.1
1	Rpsa	4.40203e-48	6.23636e-44	-0.592318	0.842	0.837	Rpsa.1
1	Pabpc1	6.90818e-48	9.78681e-44	-0.519894	0.561	0.647	Pabpc1.1
1	Rps27	9.41043e-48	1.33318e-43	-0.652708	0.459	0.548	Rps27.1
1	Rrbp1	7.73753e-46	1.09618e-41	-0.557657	0.487	0.576	Rrbp1.1
1	Hsp90ab1	5.11419e-45	7.24528e-41	-0.712026	0.447	0.531	Hsp90ab1.1
1	Tspan1	1.82083e-40	2.57957e-36	-0.404222	0.489	0.568	Tspan1
1	Eef2	7.24128e-39	1.02587e-34	-0.505126	0.474	0.559	Eef2.1
1	Calr	1.60083e-37	2.2679e-33	-0.531143	0.531	0.612	Calr.1
1	Hsp90b1	2.21666e-35	3.14034e-31	-0.534884	0.43	0.514	Hsp90b1.1
1	Smim14	1.20193e-34	1.70277e-30	-0.456922	0.443	0.53	Smim14
1	Rpl10	3.26415e-33	4.62432e-29	-0.5041	0.533	0.604	Rpl10
1	Pigr	1.59474e-32	2.25927e-28	-0.490897	0.554	0.614	Pigr.1
1	Ppia	5.53712e-31	7.84444e-27	-0.547961	0.463	0.531	Ppia
1	Calm1	8.4719e-31	1.20021e-26	-0.448162	0.429	0.511	Calm1
1	P4hb	5.76875e-30	8.17258e-26	-0.366552	0.735	0.763	P4hb.1
1	Pdia6	9.23355e-29	1.30812e-24	-0.462192	0.454	0.532	Pdia6
1	Sec61b	1.25483e-26	1.77772e-22	-0.414578	0.629	0.674	Sec61b
1	Rpl36al	2.07918e-26	2.94557e-22	-0.405268	0.525	0.588	Rpl36al
1	Serf2	2.35611e-26	3.3379e-22	-0.317055	0.766	0.774	Serf2
1	Sec11c	1.98903e-24	2.81786e-20	-0.336286	0.569	0.622	Sec11c
1	Ssr4	3.08585e-24	4.37173e-20	-0.331038	0.744	0.756	Ssr4
1	Spint2	1.32944e-23	1.88342e-19	-0.417851	0.724	0.752	Spint2.1
1	Cox8a	4.50846e-23	6.38713e-19	-0.441631	0.494	0.549	Cox8a
1	Ppib	1.85935e-22	2.63414e-18	-0.3471	0.578	0.631	Ppib
1	Qsox1	2.46469e-21	3.49173e-17	-0.407059	0.574	0.627	Qsox1.1
1	Hspa8	3.18238e-21	4.50848e-17	-0.397923	0.617	0.651	Hspa8.1
1	Manf	7.67913e-20	1.0879e-15	-0.324242	0.468	0.532	Manf
1	Tpd52	2.31729e-19	3.2829e-15	-0.378913	0.485	0.545	Tpd52.1
1	Hdlbp	3.05693e-19	4.33075e-15	-0.343604	0.457	0.52	Hdlbp.1
1	Nme2	5.58875e-19	7.91758e-15	-0.361695	0.553	0.59	Nme2
1	Spcs2	7.51863e-19	1.06516e-14	-0.277629	0.444	0.509	Spcs2
1	Selenom	1.26361e-17	1.79015e-13	-0.382952	0.715	0.729	Selenom
1	Ramp1	3.97891e-17	5.63693e-13	-0.318051	0.485	0.544	Ramp1
1	Sec61g	1.11623e-16	1.58137e-12	-0.33641	0.494	0.546	Sec61g
1	H3f3b	6.14984e-16	8.71247e-12	-0.370814	0.546	0.577	H3f3b.1
1	Cd24a	1.72808e-15	2.44818e-11	-0.277786	0.905	0.887	Cd24a.1
1	Elapor1	2.91324e-14	4.12719e-10	-0.393704	0.552	0.592	Elapor1.1
1	Dad1	1.42224e-13	2.01489e-09	-0.274059	0.582	0.62	Dad1
1	Muc13	5.34841e-13	7.57709e-09	-0.295387	0.797	0.801	Muc13.1
1	Gm10076	6.9129e-13	9.7935e-09	-0.340103	0.553	0.589	Gm10076.1
1	Atp5e	4.04042e-11	5.72407e-07	-0.320631	0.484	0.525	Atp5e.1
1	Sypl	2.57885e-09	3.65346e-05	-0.283362	0.497	0.532	Sypl.1
1	Tm9sf3	3.92676e-09	5.56304e-05	-0.318079	0.534	0.564	Tm9sf3.1
1	Tff3	8.38511e-06	0.118792	-0.653581	0.977	0.923	Tff3.1
1	Fxyd3	2.34023e-05	0.33154	-0.382578	0.593	0.608	Fxyd3.1
1	Stard10	4.29683e-05	0.608731	-0.251513	0.587	0.603	Stard10.1
1	Krt18	6.56432e-05	0.929967	-0.265662	0.579	0.592	Krt18
1	Spink4	0.00725035	1	-0.3277	1	0.999	Spink4.1
2	mt-Atp6	0	0	1.43553	0.992	0.988	mt-Atp6.2
2	mt-Nd2	0	0	1.37537	0.887	0.849	mt-Nd2.2
2	mt-Cytb	0	0	1.3682	0.975	0.962	mt-Cytb.2
2	mt-Co3	0	0	1.35067	0.993	0.989	mt-Co3.2
2	mt-Co2	0	0	1.30123	0.984	0.977	mt-Co2.2
2	mt-Nd4	0	0	1.26571	0.936	0.916	mt-Nd4.2
2	mt-Co1	0	0	1.1842	0.992	0.991	mt-Co1.2
2	mt-Nd1	0	0	1.14249	0.86	0.841	mt-Nd1.2
2	Fth1	0	0	-0.826139	0.548	0.95	Fth1.2
2	Rpl9	0	0	-0.90704	0.258	0.75	Rpl9.2
2	Rps20	0	0	-1.14319	0.325	0.825	Rps20.1
2	Rps12	8.41042e-302	1.1915e-297	-1.02493	0.457	0.924	Rps12.2
2	Rps16	3.50929e-297	4.97162e-293	-0.994851	0.305	0.791	Rps16.2
2	Clps	9.71939e-290	1.37695e-285	-0.485222	0.984	0.988	Clps.1
2	Rps5	7.52135e-279	1.06555e-274	-0.976843	0.24	0.7	Rps5.2
2	Rpl30	9.04953e-277	1.28205e-272	-0.931096	0.293	0.768	Rpl30.2
2	Rps13	1.52943e-276	2.16675e-272	-0.903845	0.229	0.682	Rps13.2
2	Rps2	6.38072e-274	9.03957e-270	-0.868181	0.368	0.843	Rps2.1
2	Rps10	2.45168e-270	3.47329e-266	-0.930458	0.309	0.777	Rps10.2
2	Rpl17	1.18488e-269	1.67862e-265	-0.890667	0.237	0.695	Rpl17.1
2	Malat1	1.15476e-268	1.63594e-264	1.8016	0.86	0.844	Malat1.2
2	Rplp0	1.3912e-267	1.97092e-263	-0.903205	0.474	0.922	Rplp0.2
2	Rps7	4.22921e-265	5.99153e-261	-0.946597	0.262	0.716	Rps7.1
2	Rps27a	6.10879e-264	8.65433e-260	-0.9679	0.317	0.781	Rps27a.2
2	Rpl15	2.85126e-263	4.03938e-259	-0.852851	0.262	0.719	Rpl15.2
2	Rps27l	4.30285e-261	6.09584e-257	-0.597242	0.265	0.736	Rps27l.1
2	Rps18	1.51315e-260	2.14369e-256	-0.906914	0.279	0.738	Rps18.2
2	Rps15a	1.75483e-254	2.48606e-250	-1.00619	0.25	0.687	Rps15a.2
2	Rps3	8.2268e-254	1.16549e-249	-0.915015	0.235	0.674	Rps3.2
2	Rpl26	3.04672e-251	4.31629e-247	-0.888417	0.339	0.797	Rpl26.2
2	Rpl19	1.30742e-249	1.85222e-245	-0.847486	0.332	0.793	Rpl19.2
2	Rps11	2.7166e-249	3.8486e-245	-0.854662	0.248	0.688	Rps11.2
2	Rps3a1	1.2029e-248	1.70414e-244	-0.910115	0.266	0.711	Rps3a1.1
2	Sec61b	2.8754e-248	4.07358e-244	-0.676988	0.277	0.735	Sec61b.1
2	Rpl29	1.73262e-246	2.4546e-242	-0.789296	0.208	0.635	Rpl29.1
2	Rpl12	3.6868e-244	5.22309e-240	-0.795356	0.328	0.781	Rpl12.1
2	Rpl27a	6.24204e-243	8.84309e-239	-0.933306	0.328	0.774	Rpl27a.2
2	Rps24	2.16641e-242	3.06916e-238	-0.988581	0.458	0.898	Rps24.2
2	Rps14	3.53554e-240	5.00881e-236	-0.904932	0.385	0.843	Rps14.2
2	Tpt1	5.59436e-239	7.92553e-235	-0.896727	0.559	0.953	Tpt1.2
2	Rpl23	7.00127e-239	9.9187e-235	-0.965079	0.411	0.851	Rpl23.1
2	Rpl39	3.69394e-238	5.23321e-234	-0.837934	0.241	0.67	Rpl39.2
2	Rpl32	2.19625e-237	3.11142e-233	-0.875623	0.465	0.902	Rpl32.2
2	Eif1	2.18055e-236	3.08919e-232	-0.572075	0.349	0.816	Eif1
2	Rpl35a	6.84625e-235	9.69908e-231	-0.823931	0.238	0.665	Rpl35a.2
2	Gng5	2.49518e-232	3.53492e-228	-0.58968	0.184	0.6	Gng5
2	Nme2	4.5844e-232	6.49472e-228	-0.588969	0.221	0.648	Nme2.1
2	Rpl10	2.18478e-231	3.09517e-227	-0.682258	0.227	0.654	Rpl10.1
2	Rpl37a	5.61076e-231	7.94877e-227	-0.816016	0.322	0.77	Rpl37a.2
2	Rpl11	1.14283e-227	1.61905e-223	-0.793797	0.291	0.73	Rpl11.2
2	Rpl18	1.79219e-227	2.539e-223	-0.767487	0.35	0.801	Rpl18.2
2	Rpl34	1.96304e-226	2.78103e-222	-0.777375	0.242	0.663	Rpl34.2
2	Rpl6	1.90909e-224	2.7046e-220	-0.736039	0.234	0.659	Rpl6.2
2	Ppia	2.41659e-223	3.42359e-219	-0.726102	0.18	0.577	Ppia.1
2	Rps28	7.69033e-223	1.08949e-218	-0.779797	0.242	0.657	Rps28.2
2	Rps6	9.62413e-222	1.36345e-217	-0.712622	0.209	0.62	Rps6.1
2	Rps9	4.27151e-221	6.05145e-217	-0.894611	0.233	0.64	Rps9.2
2	Fau	7.91885e-220	1.12186e-215	-0.771079	0.353	0.796	Fau.2
2	Rps23	9.46394e-220	1.34076e-215	-0.720236	0.26	0.682	Rps23.2
2	Rpl18a	6.43854e-219	9.12149e-215	-0.773374	0.362	0.81	Rpl18a.2
2	Rpl24	1.91996e-216	2.72001e-212	-0.66893	0.245	0.664	Rpl24.2
2	Rpl37	1.05349e-215	1.49248e-211	-0.766915	0.301	0.727	Rpl37.2
2	Ubb	1.12647e-213	1.59587e-209	-0.528319	0.313	0.757	Ubb
2	Rps4x	1.40033e-213	1.98384e-209	-0.851841	0.316	0.744	Rps4x.1
2	Rpl7	1.2267e-212	1.73787e-208	-0.833779	0.22	0.619	Rpl7.1
2	Rps19	1.87191e-209	2.65194e-205	-0.854364	0.301	0.725	Rps19.2
2	Cox8a	9.86935e-209	1.39819e-204	-0.610321	0.2	0.599	Cox8a.1
2	Rplp1	2.77504e-208	3.9314e-204	-1.17696	0.293	0.679	Rplp1.2
2	Lgals2	5.12914e-207	7.26646e-203	-1.24567	0.167	0.534	Lgals2.2
2	Eef1b2	7.848e-204	1.11183e-199	-0.727389	0.165	0.535	Eef1b2.1
2	Rps8	3.27139e-202	4.63458e-198	-0.93208	0.515	0.918	Rps8.2
2	Rpl28	5.09738e-201	7.22146e-197	-0.79812	0.375	0.81	Rpl28.2
2	Rplp2	7.40407e-198	1.04893e-193	-0.698413	0.24	0.637	Rplp2.2
2	Rps21	5.53168e-197	7.83674e-193	-0.618092	0.308	0.735	Rps21.2
2	Rpl21	1.4877e-196	2.10763e-192	-0.709639	0.351	0.775	Rpl21.2
2	Dynll1	2.13305e-195	3.02189e-191	-0.483248	0.183	0.561	Dynll1
2	Rps27	6.27255e-195	8.88632e-191	-0.65339	0.203	0.587	Rps27.2
2	Rpl10a	3.65708e-194	5.18099e-190	-0.766316	0.24	0.626	Rpl10a.1
2	Rack1	1.73718e-189	2.46106e-185	-0.693351	0.283	0.692	Rack1.2
2	Rps25	2.87445e-189	4.07223e-185	-0.583745	0.181	0.547	Rps25.2
2	Oaz1	3.27033e-189	4.63308e-185	-0.502102	0.159	0.518	Oaz1
2	Rpl27	2.29507e-188	3.25142e-184	-0.609683	0.189	0.56	Rpl27.2
2	Ndufa4	1.13247e-186	1.60437e-182	-0.52621	0.169	0.53	Ndufa4
2	Gm10076	2.24951e-186	3.18688e-182	-0.53821	0.247	0.643	Gm10076.2
2	Atp5g1	3.89904e-184	5.52377e-180	-0.535012	0.155	0.504	Atp5g1
2	Krtcap2	1.98007e-183	2.80516e-179	-0.465931	0.185	0.554	Krtcap2
2	Rpl8	7.14578e-183	1.01234e-178	-0.657458	0.367	0.791	Rpl8.2
2	Rps29	1.08022e-182	1.53035e-178	-0.737856	0.393	0.811	Rps29.2
2	Ssr4	3.88323e-181	5.50137e-177	-0.507997	0.39	0.82	Ssr4.1
2	Rpl14	5.6703e-179	8.03312e-175	-0.658752	0.235	0.615	Rpl14.2
2	Ftl1	9.51995e-179	1.34869e-174	-0.482876	0.459	0.878	Ftl1
2	Rps26	4.19803e-178	5.94735e-174	-0.614071	0.234	0.61	Rps26.2
2	Serf2	2.19646e-175	3.11172e-171	-0.443711	0.401	0.841	Serf2.1
2	Calm1	3.04112e-173	4.30836e-169	-0.484891	0.188	0.548	Calm1.1
2	Chchd2	6.36496e-172	9.01724e-168	-0.505925	0.171	0.515	Chchd2
2	Rpl13	8.19715e-172	1.16129e-167	-0.852924	0.526	0.919	Rpl13.2
2	Sec61g	8.81673e-167	1.24907e-162	-0.413056	0.223	0.591	Sec61g.1
2	Rpl3	1.84818e-166	2.61832e-162	-0.705202	0.205	0.55	Rpl3.2
2	Rpl36al	2.08874e-165	2.95912e-161	-0.407574	0.251	0.633	Rpl36al.1
2	Atp5e	1.91371e-164	2.71115e-160	-0.395471	0.209	0.572	Atp5e.2
2	Defa36	2.18461e-161	3.09494e-157	-0.377632	0.978	0.981	Defa36.1
2	Srp9	1.85522e-156	2.62829e-152	-0.298804	0.204	0.565	Srp9
2	Sec11c	2.51858e-156	3.56807e-152	-0.389581	0.284	0.669	Sec11c.1
2	Rpl36	1.3692e-154	1.93975e-150	-0.461886	0.34	0.741	Rpl36.2
2	Rpl41	6.55165e-154	9.28172e-150	-0.71078	0.665	0.978	Rpl41.2
2	Rpl38	4.86561e-151	6.89311e-147	-0.495256	0.345	0.737	Rpl38.2
2	Selenom	8.94112e-148	1.26669e-143	-0.462341	0.382	0.789	Selenom.1
2	Gabarap	1.41479e-147	2.00433e-143	-0.310106	0.191	0.526	Gabarap
2	Eif5a	2.34493e-144	3.32207e-140	-0.261498	0.181	0.514	Eif5a
2	Lypd8	2.83731e-144	4.01962e-140	-0.4222	0.246	0.602	Lypd8.1
2	Rpl4	8.40039e-141	1.19008e-136	-0.461752	0.185	0.504	Rpl4.1
2	Dad1	9.95753e-141	1.41068e-136	-0.330151	0.294	0.669	Dad1.1
2	mt-Nd3	8.63513e-139	1.22334e-134	1.12534	0.648	0.63	mt-Nd3.2
2	Defa43	7.90317e-136	1.11964e-131	0.573175	0.988	0.981	Defa43
2	Itm2b	1.69939e-132	2.40753e-128	-0.29142	0.199	0.526	Itm2b
2	Krt18	5.80152e-130	8.21902e-126	-0.297075	0.282	0.646	Krt18.1
2	Rpl5	1.77838e-127	2.51943e-123	-0.465964	0.239	0.565	Rpl5.2
2	Rpl13a	1.89517e-127	2.68489e-123	-0.483077	0.34	0.708	Rpl13a.2
2	Eef1a1	1.13233e-126	1.60418e-122	-0.65153	0.577	0.931	Eef1a1.1
2	Defa34	5.66628e-126	8.02742e-122	-0.649316	0.462	0.761	Defa34.2
2	Hsp90ab1	4.06559e-125	5.75973e-121	-0.488488	0.24	0.562	Hsp90ab1.2
2	Ptma	1.00825e-124	1.42839e-120	-0.446208	0.259	0.597	Ptma.2
2	Hspa8	5.06709e-123	7.17855e-119	-0.337821	0.333	0.701	Hspa8.2
2	Rps15	1.81929e-120	2.57738e-116	-0.426721	0.299	0.645	Rps15.2
2	Apoc2	1.91854e-118	2.71799e-114	-0.266751	0.282	0.621	Apoc2
2	Fxyd3	4.92641e-117	6.97925e-113	-0.368661	0.305	0.66	Fxyd3.2
2	Eef2	4.10382e-111	5.81388e-107	-0.311045	0.265	0.59	Eef2.2
2	Defa41	1.61636e-110	2.28989e-106	-0.560132	0.801	0.937	Defa41.2
2	Ppib	5.81674e-105	8.24057e-101	-0.252053	0.321	0.674	Ppib.1
2	Defa17	6.10527e-97	8.64934e-93	0.397131	0.999	0.998	Defa17.1
2	Defa27	4.38502e-93	6.21226e-89	-0.291095	0.295	0.6	Defa27
2	Defa5	1.97286e-92	2.79495e-88	-0.464878	0.689	0.887	Defa5.2
2	Spink4	1.29008e-91	1.82766e-87	-0.575962	0.999	1	Spink4.2
2	Rpsa	3.56291e-80	5.04758e-76	-0.396449	0.55	0.891	Rpsa.2
2	Guca2a	2.03546e-75	2.88364e-71	-0.7644	0.501	0.801	Guca2a.2
2	Guca2b	1.08291e-63	1.53416e-59	-0.304496	0.776	0.981	Guca2b.1
2	Agr2	2.52537e-61	3.5777e-57	-0.855814	0.622	0.905	Agr2.2
2	Reg3g	5.62634e-52	7.97083e-48	-0.54288	0.545	0.767	Reg3g.2
2	Gmds	1.00239e-45	1.42009e-41	0.783479	0.642	0.741	Gmds.2
2	Pnliprp2	2.95847e-21	4.19126e-17	0.300534	0.813	0.933	Pnliprp2
2	Muc13	9.71957e-13	1.37697e-08	0.494753	0.632	0.831	Muc13.2
2	Smim14	2.20645e-10	3.12588e-06	0.423946	0.35	0.54	Smim14.1
2	Tff3	1.00882e-08	0.00014292	-0.595697	0.774	0.965	Tff3.2
2	Qsox1	5.77982e-07	0.00818827	0.282301	0.437	0.647	Qsox1.2
2	Pigr	6.86967e-07	0.00973227	0.316245	0.428	0.631	Pigr.2
2	Elapor1	8.72446e-07	0.0123599	0.685116	0.478	0.602	Elapor1.2
3	Clps	0	0	0.419303	1	0.986	Clps.2
3	Defa21	0	0	-2.27718	1	0.997	Defa21.2
3	Defa22	0	0	-2.32957	1	0.997	Defa22.2
3	Defa30	6.99566e-285	9.91075e-281	0.348042	1	1	Defa30.1
3	Rnase1	6.31401e-259	8.94506e-255	0.548557	0.956	0.666	Rnase1.2
3	Defa39	4.42485e-253	6.26869e-249	0.403357	1	1	Defa39.2
3	Defa38	9.23248e-242	1.30797e-237	0.361434	1	0.999	Defa38.1
3	Defa41	7.03685e-197	9.96911e-193	-0.900483	0.962	0.908	Defa41.3
3	Defa5	3.95788e-193	5.60713e-189	-0.885806	0.883	0.852	Defa5.3
3	mt-Atp6	4.87173e-181	6.90177e-177	-0.948069	0.991	0.989	mt-Atp6.3
3	Defa23	1.16512e-160	1.65062e-156	0.380949	0.989	0.922	Defa23.1
3	mt-Cytb	8.6578e-149	1.22655e-144	-0.874971	0.953	0.966	mt-Cytb.3
3	mt-Co3	1.26713e-144	1.79515e-140	-0.899487	0.989	0.99	mt-Co3.3
3	Guca2a	4.30479e-144	6.0986e-140	-1.26876	0.651	0.773	Guca2a.3
3	Defa34	8.54708e-140	1.21086e-135	-1.03548	0.642	0.727	Defa34.3
3	Nupr1	1.02697e-132	1.4549e-128	-0.733634	0.712	0.774	Nupr1.2
3	Rplp1	5.34862e-130	7.5774e-126	-1.32152	0.457	0.647	Rplp1.3
3	Defa26	9.4924e-128	1.34479e-123	0.267186	0.999	0.973	Defa26.1
3	Defa35	2.82299e-123	3.99933e-119	-0.842304	0.569	0.67	Defa35.2
3	mt-Co2	1.56508e-120	2.21725e-116	-0.851145	0.976	0.978	mt-Co2.3
3	mt-Nd4	5.94776e-119	8.42619e-115	-0.827481	0.895	0.924	mt-Nd4.3
3	mt-Co1	5.47135e-116	7.75126e-112	-0.834882	0.992	0.991	mt-Co1.3
3	Defa36	1.5486e-108	2.19389e-104	-0.284105	0.999	0.978	Defa36.2
3	Guca2b	2.03687e-101	2.88563e-97	0.268241	0.993	0.941	Guca2b.2
3	Fth1	2.76277e-95	3.91401e-91	-0.441416	0.919	0.881	Fth1.3
3	mt-Nd2	1.01162e-84	1.43316e-80	-0.777384	0.816	0.862	mt-Nd2.3
3	mt-Nd1	1.50177e-79	2.12756e-75	-0.752224	0.791	0.854	mt-Nd1.3
3	Ang4	7.28006e-78	1.03137e-73	-0.299376	0.998	0.981	Ang4.1
3	Reg3g	2.71176e-70	3.84175e-66	-0.968067	0.682	0.741	Reg3g.3
3	Tff3	2.45855e-48	3.48303e-44	-0.323535	0.983	0.927	Tff3.3
3	Muc2	3.63062e-35	5.1435e-31	-0.70092	0.95	0.929	Muc2.1
3	Eef1a1	1.41033e-28	1.99802e-24	-0.568903	0.908	0.87	Eef1a1.2
3	Rpl23	4.04258e-24	5.72712e-20	-0.709725	0.8	0.779	Rpl23.2
3	Rps3a1	2.96641e-23	4.20252e-19	-0.679705	0.611	0.647	Rps3a1.2
3	Tpt1	6.23157e-23	8.82827e-19	-0.518969	0.929	0.884	Tpt1.3
3	Rps4x	6.23088e-21	8.82729e-17	-0.694897	0.66	0.68	Rps4x.2
3	Rps20	1.24782e-20	1.76779e-16	-0.665196	0.753	0.745	Rps20.2
3	Rpl13	6.89455e-20	9.76751e-16	-0.665348	0.889	0.852	Rpl13.3
3	Rps8	1.14238e-19	1.61841e-15	-0.636395	0.883	0.85	Rps8.3
3	mt-Nd3	6.17063e-19	8.74193e-15	-0.504887	0.597	0.639	mt-Nd3.3
3	Rpl10a	6.26826e-18	8.88025e-14	-0.64235	0.529	0.572	Rpl10a.2
3	Rpl9	2.08091e-17	2.94803e-13	-0.506058	0.664	0.675	Rpl9.3
3	Rpl3	2.57365e-17	3.64609e-13	-0.677784	0.451	0.504	Rpl3.3
3	Rpl12	5.07706e-17	7.19267e-13	-0.50456	0.707	0.711	Rpl12.2
3	Rpl7	2.68566e-16	3.80477e-12	-0.646724	0.522	0.562	Rpl7.2
3	Rplp0	2.87825e-16	4.07761e-12	-0.487051	0.894	0.845	Rplp0.3
3	Rpl27a	3.04096e-16	4.30813e-12	-0.652324	0.693	0.706	Rpl27a.3
3	Rps3	3.32332e-16	4.70814e-12	-0.635065	0.579	0.61	Rps3.3
3	Lypd8	3.45929e-16	4.90078e-12	-0.383004	0.492	0.556	Lypd8.2
3	Rps24	3.63822e-16	5.15427e-12	-0.623088	0.853	0.825	Rps24.3
3	Rpl32	1.26393e-15	1.79061e-11	-0.518611	0.864	0.829	Rpl32.3
3	Fau	2.04732e-15	2.90043e-11	-0.51492	0.72	0.728	Fau.3
3	Tspan1	1.79852e-14	2.54797e-10	-0.308318	0.501	0.558	Tspan1.1
3	Epcam	4.24672e-14	6.01633e-10	-0.426345	0.495	0.546	Epcam.1
3	Rps15a	4.99051e-14	7.07006e-10	-0.646525	0.601	0.621	Rps15a.3
3	Rpl8	6.42505e-14	9.10236e-10	-0.512468	0.722	0.725	Rpl8.3
3	Rps9	2.50678e-13	3.55136e-09	-0.640831	0.548	0.581	Rps9.3
3	Rps5	3.37241e-13	4.7777e-09	-0.629661	0.611	0.631	Rps5.3
3	Rps14	7.10704e-13	1.00685e-08	-0.589916	0.786	0.769	Rps14.3
3	Rps27a	9.06856e-13	1.28474e-08	-0.636072	0.715	0.707	Rps27a.3
3	Rpl21	1.26579e-12	1.79325e-08	-0.535678	0.715	0.708	Rpl21.3
3	Rps7	1.62355e-12	2.30008e-08	-0.62646	0.643	0.646	Rps7.2
3	Rps23	7.35518e-12	1.04201e-07	-0.519648	0.594	0.62	Rps23.3
3	Malat1	2.81252e-11	3.9845e-07	-0.427153	0.891	0.838	Malat1.3
3	Rpl17	2.99142e-11	4.23794e-07	-0.547688	0.606	0.626	Rpl17.2
3	Rps11	4.42498e-11	6.26887e-07	-0.565295	0.607	0.622	Rps11.3
3	Rps2	7.73976e-11	1.09649e-06	-0.441044	0.793	0.764	Rps2.2
3	Rpl29	1.08518e-10	1.53738e-06	-0.462916	0.546	0.572	Rpl29.2
3	Agr2	2.1516e-10	3.04818e-06	-0.826079	0.891	0.855	Agr2.3
3	Rpl18a	7.48267e-10	1.06007e-05	-0.545728	0.759	0.736	Rpl18a.3
3	Rpl11	9.11344e-10	1.2911e-05	-0.506434	0.655	0.663	Rpl11.3
3	Rpl13a	4.3277e-09	6.13105e-05	-0.503763	0.643	0.652	Rpl13a.3
3	Eef2	5.50196e-09	7.79462e-05	-0.35344	0.508	0.545	Eef2.3
3	Rpl19	5.64101e-09	7.99162e-05	-0.495789	0.735	0.719	Rpl19.3
3	Rpl39	6.30635e-09	8.93421e-05	-0.572625	0.596	0.605	Rpl39.3
3	Rps10	7.58974e-08	0.00107524	-0.526248	0.722	0.701	Rps10.3
3	Rpl14	7.76038e-08	0.00109941	-0.521913	0.539	0.558	Rpl14.3
3	Rpl5	9.37427e-08	0.00132805	-0.451691	0.491	0.519	Rpl5.3
3	Selenom	9.79608e-08	0.00138781	-0.309805	0.728	0.725	Selenom.2
3	Rps18	2.0797e-07	0.00294632	-0.544913	0.67	0.665	Rps18.3
3	Rpl26	3.21065e-07	0.00454852	-0.508525	0.745	0.722	Rpl26.3
3	Rps13	5.03445e-07	0.00713231	-0.510048	0.608	0.612	Rps13.3
3	Rpl18	1.16537e-06	0.0165098	-0.462478	0.745	0.728	Rpl18.3
3	Rpl34	1.25021e-06	0.0177118	-0.51879	0.598	0.597	Rpl34.3
3	Rpl24	1.6002e-06	0.02267	-0.403244	0.591	0.6	Rpl24.3
3	Rpl15	3.35375e-06	0.0475125	-0.469063	0.652	0.647	Rpl15.3
3	Rpsa	3.88689e-06	0.0550656	-0.407452	0.869	0.832	Rpsa.3
3	Rack1	4.06116e-06	0.0575344	-0.489628	0.628	0.628	Rack1.3
3	Rpl30	4.86656e-06	0.0689445	-0.510488	0.709	0.691	Rpl30.3
3	Qsox1	9.59097e-06	0.135875	-0.306125	0.6	0.617	Qsox1.3
3	Rpl28	1.14072e-05	0.161605	-0.581833	0.768	0.738	Rpl28.3
3	Rpl27	1.18354e-05	0.167672	-0.36141	0.478	0.506	Rpl27.3
3	Ppia	2.70472e-05	0.383178	-0.419177	0.504	0.517	Ppia.2
3	Rpl6	2.7153e-05	0.384677	-0.475798	0.595	0.592	Rpl6.3
3	Rps15	4.43266e-05	0.627975	-0.416443	0.585	0.592	Rps15.3
3	Rps16	5.74197e-05	0.813465	-0.550208	0.748	0.71	Rps16.3
3	Rps6	8.06492e-05	1	-0.403305	0.547	0.557	Rps6.2
3	Rps27	0.000137134	1	-0.432251	0.523	0.528	Rps27.3
3	Rpl35a	0.00019571	1	-0.490576	0.604	0.597	Rpl35a.3
3	Rpl37	0.000310582	1	-0.472464	0.678	0.658	Rpl37.3
3	Nme2	0.000314392	1	-0.251348	0.577	0.582	Nme2.2
3	Rps29	0.00043859	1	-0.494343	0.781	0.739	Rps29.3
3	Rplp2	0.000921887	1	-0.447669	0.58	0.574	Rplp2.3
3	Rps21	0.00100018	1	-0.376126	0.682	0.666	Rps21.3
3	Pigr	0.00168895	1	-0.324921	0.603	0.599	Pigr.3
3	Gmds	0.00326706	1	-0.548934	0.742	0.722	Gmds.3
3	Rps26	0.00633654	1	-0.462042	0.56	0.55	Rps26.3
4	Defa34	0	0	1.62659	0.991	0.692	Defa34.4
4	Defa38	0	0	-0.862471	1	0.999	Defa38.2
4	Rplp1	4.25553e-250	6.02882e-246	0.614212	0.96	0.591	Rplp1.4
4	Gm1123	2.58815e-247	3.66664e-243	0.967045	0.791	0.384	Gm1123
4	Defa36	1.15609e-239	1.63783e-235	0.543021	0.999	0.979	Defa36.3
4	Muc2	1.62133e-234	2.29694e-230	0.482688	0.999	0.927	Muc2.2
4	Klk1	4.44363e-223	6.2953e-219	0.826644	0.718	0.307	Klk1
4	Defa20	3.47057e-220	4.91675e-216	0.853412	0.74	0.342	Defa20.1
4	Defa41	1.7083e-203	2.42016e-199	0.769857	0.994	0.91	Defa41.4
4	Guca2a	9.33388e-198	1.32233e-193	0.377879	0.98	0.736	Guca2a.4
4	Agr2	1.33072e-166	1.88524e-162	0.266939	0.976	0.851	Agr2.4
4	Defa5	5.69659e-151	8.07036e-147	0.638828	0.985	0.846	Defa5.4
4	Defa22	2.78373e-147	3.94371e-143	0.685082	1	0.997	Defa22.3
4	Plcb1	3.73655e-146	5.29356e-142	0.575909	0.695	0.357	Plcb1
4	Fth1	6.70092e-131	9.49319e-127	0.513949	0.986	0.879	Fth1.4
4	Rpl22l1	9.11376e-130	1.29115e-125	0.477321	0.53	0.229	Rpl22l1
4	Rnase1	9.30235e-127	1.31786e-122	-1.21131	0.463	0.73	Rnase1.3
4	Defa39	7.64398e-94	1.08292e-89	-0.391718	1	1	Defa39.3
4	Sec61b	4.2753e-93	6.05682e-89	0.468416	0.848	0.648	Sec61b.2
4	Gmds	1.0054e-88	1.42435e-84	0.292492	0.898	0.711	Gmds.4
4	Defa27	1.64692e-79	2.3332e-75	0.880313	0.728	0.538	Defa27.1
4	Defa21	2.5225e-79	3.57363e-75	0.436203	1	0.997	Defa21.3
4	Defa29	2.26632e-78	3.2107e-74	-0.317446	1	0.998	Defa29.2
4	Defa23	3.4392e-78	4.87231e-74	-0.415656	0.976	0.928	Defa23.2
4	Ssr4	2.69924e-77	3.82401e-73	0.479212	0.893	0.742	Ssr4.2
4	Itln1	1.49456e-76	2.11734e-72	0.253454	1	1	Itln1
4	Defa35	3.29913e-71	4.67388e-67	0.431607	0.852	0.639	Defa35.3
4	Rpl12	2.97072e-67	4.20862e-63	0.263533	0.877	0.697	Rpl12.3
4	Dach1	1.26312e-65	1.78946e-61	0.296534	0.635	0.393	Dach1
4	Ostc	3.41762e-65	4.84174e-61	0.381598	0.524	0.309	Ostc
4	Sec11c	6.75535e-65	9.5703e-61	0.400853	0.783	0.595	Sec11c.2
4	Clps	1.42985e-63	2.02567e-59	-0.262866	0.998	0.987	Clps.3
4	Pabpc1	3.81294e-63	5.4018e-59	0.360145	0.82	0.611	Pabpc1.2
4	Rps2	1.65831e-61	2.34933e-57	0.261781	0.919	0.757	Rps2.3
4	Pip5k1b	4.12979e-61	5.85067e-57	0.273039	0.607	0.381	Pip5k1b
4	Fkbp11	6.92597e-60	9.81202e-56	0.401076	0.545	0.34	Fkbp11
4	Epcam	1.24399e-59	1.76236e-55	0.300057	0.734	0.523	Epcam.2
4	Samd5	6.92933e-59	9.81679e-55	0.369745	0.549	0.344	Samd5
4	Manf	1.1844e-56	1.67794e-52	0.379296	0.694	0.503	Manf.1
4	Hspa5	2.45636e-55	3.47993e-51	0.286295	0.861	0.693	Hspa5.2
4	Eif1	4.79712e-55	6.79608e-51	0.362444	0.887	0.732	Eif1.1
4	Selenos	2.27214e-54	3.21894e-50	0.405745	0.642	0.453	Selenos
4	Defa40	7.00203e-49	9.91977e-45	-0.375347	0.966	0.933	Defa40.1
4	Tspan1	2.7329e-48	3.8717e-44	0.362897	0.706	0.537	Tspan1.2
4	Tmed9	1.10138e-47	1.56032e-43	0.3113	0.525	0.342	Tmed9
4	Reg3g	1.23139e-47	1.74451e-43	0.834811	0.82	0.725	Reg3g.4
4	Hdlbp	2.30654e-47	3.26768e-43	0.355835	0.668	0.492	Hdlbp.2
4	Spcs2	1.80034e-46	2.55055e-42	0.40028	0.646	0.481	Spcs2.1
4	Lypd8	1.05913e-43	1.50046e-39	0.288438	0.7	0.534	Lypd8.3
4	Sec61g	2.60108e-42	3.68496e-38	0.2853	0.689	0.521	Sec61g.2
4	Dynll1	2.58603e-39	3.66363e-35	0.320417	0.655	0.489	Dynll1.1
4	Dad1	1.20859e-38	1.71221e-34	0.280653	0.753	0.599	Dad1.2
4	Ubb	9.48491e-38	1.34373e-33	0.274669	0.82	0.677	Ubb.1
4	Nme2	1.19098e-36	1.68726e-32	0.257626	0.714	0.571	Nme2.3
4	Defa28	1.75848e-36	2.49124e-32	0.327672	0.575	0.424	Defa28
4	Dnajc3	1.2809e-35	1.81465e-31	0.278828	0.616	0.465	Dnajc3
4	Ramp1	4.78061e-34	6.77269e-30	0.256321	0.67	0.519	Ramp1.1
4	Reep5	1.53307e-33	2.1719e-29	0.286595	0.605	0.45	Reep5
4	Gabarap	4.28241e-33	6.06689e-29	0.274127	0.619	0.462	Gabarap.1
4	Rps27l	8.05245e-33	1.14079e-28	0.251288	0.788	0.652	Rps27l.2
4	Spink4	3.69743e-32	5.23815e-28	0.317417	1	1	Spink4.3
4	Selenok	8.57901e-32	1.21539e-27	0.272368	0.501	0.353	Selenok
4	Tff3	5.35566e-25	7.58736e-21	-0.612244	0.903	0.938	Tff3.4
4	mt-Co3	8.25538e-05	1	-0.302485	0.998	0.989	mt-Co3.4
4	mt-Atp6	0.000501868	1	-0.291658	0.998	0.988	mt-Atp6.4
4	mt-Co2	0.000711588	1	-0.276549	0.998	0.976	mt-Co2.4
5	Fcgbp	0	0	3.45451	0.622	0.062	Fcgbp
5	Lgals2	0	0	3.37188	0.855	0.449	Lgals2.3
5	Agr2	0	0	3.24888	0.98	0.852	Agr2.5
5	Tff3	0	0	3.12667	0.992	0.931	Tff3.5
5	Guca2a	0	0	3.11456	0.961	0.739	Guca2a.5
5	Rplp1	0	0	2.67224	0.978	0.593	Rplp1.5
5	Muc2	0	0	2.66588	0.988	0.928	Muc2.3
5	Rps24	0	0	2.42904	0.991	0.817	Rps24.4
5	Klk1	0	0	2.31975	0.765	0.307	Klk1.1
5	Rps14	0	0	2.28025	0.964	0.758	Rps14.4
5	Rpl23	0	0	2.23953	0.96	0.769	Rpl23.3
5	Rps27a	0	0	2.23088	0.929	0.692	Rps27a.4
5	Rpl13	0	0	2.2227	0.972	0.849	Rpl13.4
5	Rps8	0	0	2.1663	0.975	0.846	Rps8.4
5	Tpt1	0	0	2.15482	0.991	0.884	Tpt1.4
5	Rps28	0	0	2.14556	0.875	0.571	Rps28.3
5	Rpl39	0	0	2.14552	0.865	0.584	Rpl39.4
5	Rps12	0	0	2.1426	0.981	0.842	Rps12.3
5	Rps15a	0	0	2.14157	0.879	0.6	Rps15a.4
5	Rpl28	0	0	2.14149	0.931	0.729	Rpl28.4
5	Rps4x	0	0	2.1371	0.92	0.659	Rps4x.3
5	Rpl30	0	0	2.13584	0.905	0.679	Rpl30.4
5	Rpl18a	0	0	2.13437	0.943	0.725	Rpl18a.4
5	Rpl3	0	0	2.13166	0.834	0.472	Rpl3.4
5	Rpl34	0	0	2.12935	0.868	0.578	Rpl34.4
5	Rpl37a	0	0	2.12663	0.912	0.685	Rpl37a.3
5	Rpl7	0	0	2.12554	0.839	0.536	Rpl7.3
5	Rpl27a	0	0	2.12446	0.911	0.689	Rpl27a.4
5	Rpl26	0	0	2.12274	0.921	0.711	Rpl26.4
5	Rps29	0	0	2.11468	0.924	0.732	Rps29.4
5	Rpl41	0	0	2.11279	0.995	0.924	Rpl41.3
5	Rps7	0	0	2.10372	0.863	0.63	Rps7.3
5	Rpl17	0	0	2.09663	0.848	0.607	Rpl17.3
5	Rps19	0	0	2.08409	0.893	0.642	Rps19.3
5	Rps16	0	0	2.08236	0.917	0.701	Rps16.4
5	Spink4	0	0	2.07263	0.999	1	Spink4.4
5	Fxyd3	0	0	2.07198	0.843	0.587	Fxyd3.3
5	Rack1	0	0	2.06807	0.88	0.61	Rack1.4
5	Gmds	0	0	2.051	0.921	0.711	Gmds.5
5	Rpl37	0	0	2.04699	0.901	0.644	Rpl37.4
5	Rps3	0	0	2.04614	0.853	0.588	Rps3.4
5	Rps9	0	0	2.04525	0.851	0.556	Rps9.4
5	Rplp2	0	0	2.03755	0.863	0.554	Rplp2.4
5	Rpl19	0	0	2.0293	0.911	0.708	Rpl19.4
5	Rps20	0	0	2.02845	0.925	0.734	Rps20.3
5	Rpl10a	0	0	2.01408	0.825	0.547	Rpl10a.3
5	Rps3a1	0	0	1.99952	0.862	0.626	Rps3a1.3
5	Rpl13a	0	0	1.99913	0.892	0.633	Rpl13a.4
5	Rpl35a	0	0	1.99644	0.845	0.581	Rpl35a.4
5	Rps13	0	0	1.99436	0.863	0.593	Rps13.4
5	Rpl32	0	0	1.98642	0.97	0.824	Rpl32.4
5	Eef1a1	0	0	1.98184	0.979	0.868	Eef1a1.3
5	Rps10	0	0	1.97471	0.914	0.689	Rps10.4
5	Rps18	0	0	1.97047	0.859	0.652	Rps18.4
5	Rps15	0	0	1.9678	0.837	0.573	Rps15.4
5	Rpl11	0	0	1.96221	0.865	0.647	Rpl11.4
5	Rps5	0	0	1.96107	0.856	0.612	Rps5.4
5	Rps23	0	0	1.96078	0.863	0.598	Rps23.4
5	Rpl21	0	0	1.93758	0.884	0.696	Rpl21.4
5	Rpl38	0	0	1.93187	0.88	0.661	Rpl38.3
5	Rps6	0	0	1.91526	0.814	0.537	Rps6.3
5	Fau	0	0	1.91435	0.897	0.715	Fau.4
5	Rplp0	0	0	1.88868	0.968	0.844	Rplp0.4
5	Rpl8	0	0	1.86744	0.901	0.712	Rpl8.4
5	Rpl18	0	0	1.86704	0.902	0.718	Rpl18.4
5	Rpl15	0	0	1.8451	0.849	0.633	Rpl15.4
5	Rpl12	0	0	1.84139	0.893	0.697	Rpl12.4
5	Rps21	0	0	1.76846	0.859	0.655	Rps21.4
5	Rpl36	0	0	1.71541	0.868	0.664	Rpl36.3
5	Spint2	0	0	1.70427	0.892	0.735	Spint2.2
5	Rpsa	0	0	1.62976	0.929	0.831	Rpsa.4
5	mt-Co1	0	0	1.4367	0.998	0.991	mt-Co1.4
5	Defa24	0	0	-0.946416	1	1	Defa24
5	Defa36	0	0	-1.47354	0.79	0.995	Defa36.4
5	Defa23	0	0	-1.71157	0.498	0.963	Defa23.3
5	Defa30	0	0	-1.84296	1	1	Defa30.2
5	Mptx2	0	0	-1.89008	0.671	0.978	Mptx2.1
5	Defa40	0	0	-1.9843	0.494	0.968	Defa40.2
5	Defa5	0	0	-2.02939	0.319	0.895	Defa5.5
5	Defa41	0	0	-2.14212	0.472	0.948	Defa41.5
5	Defa29	0	0	-2.29299	0.973	1	Defa29.3
5	Defa38	0	0	-2.45322	0.984	1	Defa38.3
5	Defa22	0	0	-2.69171	0.975	0.999	Defa22.4
5	Defa21	0	0	-2.80109	0.964	1	Defa21.4
5	Rpl29	9.85959e-306	1.39681e-301	1.94614	0.808	0.551	Rpl29.3
5	Rpl5	7.57846e-302	1.07364e-297	1.96487	0.788	0.495	Rpl5.4
5	Defa26	3.2094e-301	4.54676e-297	-1.05414	0.766	0.992	Defa26.2
5	Rpl9	6.6168e-301	9.37401e-297	1.83251	0.853	0.66	Rpl9.4
5	Calr	9.46522e-299	1.34094e-294	1.93012	0.812	0.577	Calr.2
5	mt-Co3	2.19481e-293	3.10938e-289	1.08488	0.997	0.989	mt-Co3.5
5	Rpl14	3.26624e-293	4.62728e-289	1.92398	0.804	0.538	Rpl14.4
5	Rpl10	9.32047e-292	1.32043e-287	1.85523	0.804	0.572	Rpl10.2
5	Malat1	3.60697e-291	5.11e-287	1.31766	0.956	0.838	Malat1.4
5	Defa43	1.01457e-290	1.43734e-286	-1.07137	0.793	0.996	Defa43.1
5	Rps27	1.43606e-290	2.03446e-286	1.95584	0.786	0.508	Rps27.4
5	Selenom	4.31817e-290	6.11755e-286	1.76586	0.862	0.716	Selenom.3
5	Rps26	1.22585e-289	1.73667e-285	1.9208	0.807	0.533	Rps26.4
5	Rps11	4.8786e-285	6.91151e-281	1.8776	0.826	0.604	Rps11.4
5	Eef1b2	1.0416e-283	1.47564e-279	1.88146	0.76	0.457	Eef1b2.2
5	Tmsb10	3.41041e-281	4.83153e-277	2.14519	0.655	0.309	Tmsb10
5	Rps25	1.18314e-278	1.67616e-274	1.78953	0.76	0.471	Rps25.3
5	Rpl6	2.25971e-276	3.20133e-272	1.85591	0.806	0.577	Rpl6.4
5	mt-Co2	5.55149e-271	7.8648e-267	1.06209	0.987	0.977	mt-Co2.5
5	Tmsb4x	1.00153e-266	1.41887e-262	2.09079	0.627	0.264	Tmsb4x
5	Hspa5	1.14295e-266	1.61922e-262	1.64083	0.843	0.696	Hspa5.3
5	Sec61b	2.56314e-264	3.6312e-260	1.69367	0.815	0.652	Sec61b.3
5	Slc12a8	2.70953e-260	3.83859e-256	1.86192	0.644	0.295	Slc12a8
5	Lgals4	1.58605e-258	2.24696e-254	2.68468	0.551	0.208	Lgals4
5	Clps	5.56418e-255	7.88277e-251	-0.934124	0.877	0.996	Clps.4
5	Rpl22l1	5.58024e-253	7.90553e-249	1.73401	0.577	0.228	Rpl22l1.1
5	Plcb1	6.65141e-249	9.42305e-245	1.71607	0.693	0.36	Plcb1.1
5	Gm10076	1.35668e-247	1.92201e-243	1.63463	0.776	0.567	Gm10076.3
5	Galnt7	3.82564e-247	5.41979e-243	1.77262	0.697	0.385	Galnt7
5	Lyz1	6.96432e-246	9.86635e-242	-0.928023	0.996	1	Lyz1.1
5	Ang4	2.92144e-245	4.1388e-241	-0.979151	0.803	0.996	Ang4.2
5	Defa39	4.0023e-238	5.67006e-234	-0.992095	0.997	1	Defa39.4
5	Rpl24	1.06038e-236	1.50224e-232	1.69434	0.783	0.585	Rpl24.4
5	Rpl27	2.12688e-236	3.01314e-232	1.74984	0.734	0.485	Rpl27.4
5	Ssr4	3.3781e-235	4.78576e-231	1.36601	0.843	0.747	Ssr4.3
5	Rpl36a	6.06464e-235	8.59178e-231	1.75289	0.66	0.348	Rpl36a
5	Eef2	1.20743e-229	1.71056e-225	1.66731	0.753	0.524	Eef2.4
5	Hsp90b1	4.52449e-226	6.40984e-222	1.75521	0.726	0.477	Hsp90b1.2
5	Rps2	7.95412e-226	1.12686e-221	1.52478	0.86	0.762	Rps2.4
5	Cd24a	6.49435e-223	9.20055e-219	1.15169	0.922	0.889	Cd24a.2
5	Serf2	6.33996e-222	8.98182e-218	1.32697	0.852	0.767	Serf2.2
5	mt-Atp6	1.40633e-219	1.99235e-215	0.915577	0.991	0.989	mt-Atp6.5
5	Reg4	2.57158e-219	3.64316e-215	1.99819	0.936	0.952	Reg4.1
5	mt-Nd4	2.19252e-212	3.10614e-208	1.02042	0.944	0.917	mt-Nd4.4
5	Pdia6	5.32477e-210	7.5436e-206	1.6123	0.721	0.498	Pdia6.1
5	Ppib	9.10877e-204	1.29044e-199	1.46277	0.764	0.608	Ppib.2
5	Qsox1	6.85447e-203	9.71073e-199	1.44733	0.771	0.603	Qsox1.4
5	Eef1g	1.1901e-202	1.68602e-198	1.63103	0.636	0.355	Eef1g
5	Actb	1.47452e-201	2.08896e-197	1.67733	0.733	0.543	Actb.2
5	Pnliprp2	9.38568e-199	1.32967e-194	-0.930654	0.47	0.946	Pnliprp2.1
5	Txn1	1.24427e-196	1.76275e-192	1.77248	0.664	0.416	Txn1
5	Rpl36al	2.54891e-196	3.61104e-192	1.55262	0.732	0.562	Rpl36al.2
5	Ccl9	3.66519e-195	5.19248e-191	2.50652	0.566	0.278	Ccl9
5	Pdia3	5.2294e-194	7.40849e-190	1.59453	0.586	0.298	Pdia3
5	Tpd52	4.46451e-193	6.32487e-189	1.4955	0.718	0.518	Tpd52.2
5	Rpl23a	6.43255e-191	9.113e-187	1.63394	0.605	0.326	Rpl23a
5	Rpl22	7.82776e-188	1.10896e-183	1.68678	0.622	0.356	Rpl22
5	Pabpc1	1.23219e-185	1.74565e-181	1.41307	0.77	0.617	Pabpc1.3
5	Rpl4	1.86801e-185	2.64642e-181	1.61425	0.672	0.438	Rpl4.2
5	Defa35	3.87835e-180	5.49446e-176	-1.25396	0.21	0.687	Defa35.4
5	Epcam	2.03776e-173	2.8869e-169	1.60323	0.707	0.526	Epcam.3
5	Defa3	7.04601e-170	9.98208e-166	-0.706006	0.744	0.985	Defa3
5	mt-Nd1	5.13759e-168	7.27842e-164	1.01989	0.881	0.842	mt-Nd1.4
5	Rps17	1.07723e-165	1.52612e-161	1.53882	0.615	0.375	Rps17
5	Sec61g	6.83462e-165	9.68261e-161	1.46893	0.693	0.522	Sec61g.3
5	Rrbp1	3.41905e-164	4.84376e-160	1.43364	0.707	0.544	Rrbp1.2
5	Rpl35	1.8192e-157	2.57726e-153	1.54013	0.627	0.418	Rpl35
5	Uqcrh	2.59988e-157	3.68326e-153	1.64243	0.59	0.361	Uqcrh
5	Gnas	1.82685e-155	2.5881e-151	1.50156	0.61	0.39	Gnas
5	Atp5e	2.5171e-153	3.56597e-149	1.44505	0.671	0.504	Atp5e.3
5	Ssr2	2.79754e-151	3.96328e-147	1.54148	0.541	0.296	Ssr2
5	Rpl7a	9.63447e-150	1.36491e-145	1.52384	0.622	0.413	Rpl7a
5	mt-Cytb	1.78905e-149	2.53454e-145	0.785716	0.962	0.964	mt-Cytb.4
5	Muc13	8.63863e-144	1.22383e-139	1.05641	0.82	0.799	Muc13.3
5	Ptprn2	1.06398e-143	1.50735e-139	1.34479	0.54	0.286	Ptprn2
5	Rnase1	3.12457e-138	4.42658e-134	1.71931	0.787	0.704	Rnase1.4
5	Mmp7	9.90022e-138	1.40256e-133	0.831597	0.97	0.99	Mmp7.1
5	Prkca	9.39604e-135	1.33114e-130	1.36739	0.51	0.265	Prkca
5	Cox4i1	6.15387e-134	8.71819e-130	1.50863	0.61	0.419	Cox4i1
5	P4hb	3.9659e-133	5.61849e-129	1.09006	0.782	0.754	P4hb.2
5	H3f3a	7.62101e-133	1.07967e-128	1.43068	0.561	0.346	H3f3a
5	Ppia	3.84735e-132	5.45054e-128	1.51788	0.66	0.505	Ppia.3
5	Tmed3	4.42845e-132	6.27378e-128	1.3806	0.61	0.426	Tmed3.1
5	Cox8a	4.75908e-132	6.74218e-128	1.48705	0.66	0.527	Cox8a.2
5	Rpl31	4.22766e-129	5.98932e-125	1.40512	0.518	0.296	Rpl31
5	Gm1123	7.69091e-128	1.08957e-123	1.31755	0.601	0.401	Gm1123.1
5	Elapor1	3.68907e-127	5.22631e-123	1.15103	0.698	0.574	Elapor1.3
5	Tox	1.19628e-126	1.69478e-122	1.33769	0.558	0.329	Tox
5	Stard10	8.28079e-125	1.17314e-120	1.24451	0.693	0.593	Stard10.2
5	Fut8	2.74166e-124	3.88411e-120	1.3075	0.528	0.303	Fut8
5	Tm9sf3	8.90945e-124	1.2622e-119	1.25455	0.672	0.548	Tm9sf3.2
5	Dad1	7.71842e-123	1.09347e-118	1.19385	0.694	0.605	Dad1.3
5	Gfpt1	1.0794e-122	1.52919e-118	1.42918	0.547	0.343	Gfpt1
5	Krt8	4.84056e-122	6.85763e-118	1.47322	0.583	0.406	Krt8
5	Ptma	2.89546e-121	4.10199e-117	1.47785	0.671	0.535	Ptma.3
5	Nme2	5.65732e-120	8.01473e-116	1.32049	0.671	0.575	Nme2.4
5	Itln1	2.60236e-119	3.68676e-115	-0.520951	0.994	1	Itln1.1
5	Hsp90ab1	2.71199e-118	3.84207e-114	1.53119	0.648	0.502	Hsp90ab1.3
5	Airn	5.85657e-118	8.297e-114	1.24727	0.526	0.303	Airn
5	Rnase4	2.02503e-115	2.86886e-111	1.44045	0.637	0.508	Rnase4
5	Calm1	9.55894e-113	1.35422e-108	1.41251	0.62	0.483	Calm1.2
5	Chchd2	3.63806e-110	5.15404e-106	1.29904	0.605	0.451	Chchd2.1
5	Dach1	2.91315e-109	4.12706e-105	1.21689	0.588	0.399	Dach1.1
5	Ndufa4	1.62317e-108	2.29955e-104	1.40537	0.6	0.464	Ndufa4.1
5	Txndc5	1.12578e-107	1.5949e-103	1.38544	0.512	0.316	Txndc5
5	Myl6	1.12643e-107	1.59581e-103	1.37136	0.579	0.421	Myl6
5	Lypd8	6.94982e-107	9.84581e-103	1.54509	0.638	0.539	Lypd8.4
5	mt-Nd2	9.95307e-104	1.41005e-99	0.756432	0.851	0.855	mt-Nd2.4
5	Ramp1	1.31271e-100	1.85971e-96	1.2726	0.629	0.523	Ramp1.2
5	Krt18	7.75814e-100	1.0991e-95	1.21166	0.66	0.584	Krt18.2
5	Atp5g1	2.01602e-98	2.8561e-94	1.29539	0.578	0.44	Atp5g1.1
5	Manf	6.70681e-98	9.50153e-94	1.22328	0.618	0.51	Manf.2
5	Krtcap2	1.56041e-97	2.21064e-93	1.29129	0.599	0.489	Krtcap2.1
5	Pigr	4.60166e-97	6.51917e-93	1.31483	0.667	0.595	Pigr.4
5	Smim14	1.13228e-96	1.6041e-92	1.14666	0.621	0.502	Smim14.2
5	Tcf7l2	6.90199e-95	9.77805e-91	1.19321	0.516	0.331	Tcf7l2
5	Pip5k1b	1.42401e-94	2.01739e-90	1.19608	0.555	0.387	Pip5k1b.1
5	Rps27l	1.675e-94	2.37297e-90	1.0547	0.688	0.66	Rps27l.3
5	Mbnl2	1.12305e-93	1.59102e-89	1.12652	0.528	0.349	Mbnl2
5	Sec11c	1.68589e-92	2.3884e-88	1.17802	0.656	0.606	Sec11c.3
5	Fryl	3.88662e-92	5.50618e-88	1.14147	0.513	0.335	Fryl
5	H2az1	5.55336e-92	7.86745e-88	1.52037	0.55	0.41	H2az1.1
5	Gng5	1.19231e-91	1.68914e-87	1.17827	0.617	0.529	Gng5.1
5	Pfn1	5.17307e-91	7.32869e-87	1.23827	0.549	0.407	Pfn1
5	Ccl6	2.14457e-90	3.03821e-86	1.16567	0.86	0.963	Ccl6.1
5	Prdx1	3.74246e-88	5.30195e-84	1.35332	0.518	0.365	Prdx1
5	Naca	1.04278e-87	1.4773e-83	1.22192	0.562	0.426	Naca
5	Gpx2	2.56655e-87	3.63604e-83	1.41605	0.514	0.356	Gpx2
5	H2-K1	6.99865e-85	9.91499e-81	1.14734	0.564	0.436	H2-K1
5	Hdlbp	2.79883e-84	3.9651e-80	1.10342	0.599	0.499	Hdlbp.3
5	Guca2b	1.59977e-83	2.2664e-79	0.774358	0.906	0.952	Guca2b.3
5	Tmprss2	4.63583e-82	6.56758e-78	1.18477	0.544	0.403	Tmprss2
5	Ccser1	1.52468e-80	2.16002e-76	1.05261	0.538	0.376	Ccser1
5	Sypl	8.54901e-78	1.21114e-73	1.09115	0.604	0.518	Sypl.2
5	Ftl1	1.16455e-77	1.64981e-73	0.822306	0.793	0.814	Ftl1.1
5	Ybx1	5.63902e-77	7.98881e-73	1.23178	0.516	0.383	Ybx1
5	Eif1	7.86023e-77	1.11356e-72	0.839559	0.734	0.744	Eif1.2
5	H3f3b	2.4593e-76	3.48409e-72	1.1292	0.625	0.566	H3f3b.2
5	Fth1	1.52756e-73	2.1641e-69	0.659811	0.891	0.887	Fth1.5
5	Hspa8	2.95404e-71	4.18498e-67	1.07894	0.664	0.642	Hspa8.3
5	Vcp	5.2004e-71	7.36741e-67	1.06133	0.515	0.388	Vcp
5	Atp5b	2.91654e-69	4.13187e-65	1.19386	0.508	0.385	Atp5b
5	Ang	8.42217e-69	1.19317e-64	1.24122	0.526	0.416	Ang
5	Ubb	9.30094e-69	1.31766e-64	0.940524	0.681	0.688	Ubb.2
5	Tmbim6	1.36135e-68	1.92863e-64	1.1114	0.533	0.432	Tmbim6
5	Tanc2	2.76774e-68	3.92105e-64	1.00479	0.505	0.362	Tanc2
5	Cd63	2.90079e-68	4.10955e-64	0.985519	0.651	0.65	Cd63
5	Tspan13	3.61887e-68	5.12686e-64	1.12572	0.543	0.446	Tspan13
5	Chrm3	9.39168e-68	1.33052e-63	0.997213	0.588	0.492	Chrm3.2
5	Uqcrq	9.18678e-67	1.30149e-62	1.09987	0.533	0.435	Uqcrq
5	Gabarap	1.87436e-62	2.6554e-58	1.00689	0.546	0.469	Gabarap.2
5	Xist	1.34017e-60	1.89861e-56	0.934373	0.544	0.426	Xist
5	Serp1	4.30086e-60	6.09303e-56	0.933224	0.612	0.587	Serp1
5	mt-Nd3	1.08061e-58	1.5309e-54	0.773447	0.663	0.631	mt-Nd3.4
5	Oaz1	5.06805e-58	7.17991e-54	1.09288	0.528	0.457	Oaz1.1
5	Dynll1	6.38459e-57	9.04505e-53	1.05218	0.553	0.498	Dynll1.2
5	Bsg	4.58869e-53	6.5008e-49	1.0248	0.541	0.493	Bsg
5	Defa34	6.16349e-51	8.73181e-47	-0.477979	0.434	0.735	Defa34.5
5	Reg3g	1.14763e-49	1.62585e-45	-0.417553	0.458	0.752	Reg3g.5
5	H2aj	4.23301e-46	5.9969e-42	0.925117	0.533	0.49	H2aj
5	Nupr1	1.4745e-44	2.08892e-40	-0.402443	0.509	0.783	Nupr1.3
5	Tmed10	2.75792e-37	3.90714e-33	0.891742	0.537	0.532	Tmed10
5	Srp9	3.83852e-27	5.43803e-23	0.765521	0.502	0.509	Srp9.1
5	Tspan1	7.91901e-27	1.12189e-22	0.922913	0.527	0.551	Tspan1.3
6	Olfm4	0	0	3.49851	0.98	0.055	Olfm4
6	Tmsb4x	0	0	1.90626	0.916	0.245	Tmsb4x.1
6	Rps5	0	0	1.80618	0.98	0.603	Rps5.5
6	Rps19	0	0	1.77079	0.989	0.635	Rps19.4
6	Rps20	0	0	1.76344	0.99	0.729	Rps20.4
6	Rps9	0	0	1.72909	0.971	0.549	Rps9.5
6	Rplp1	0	0	1.69302	0.98	0.593	Rplp1.6
6	Hsp90ab1	0	0	1.68882	0.938	0.482	Hsp90ab1.4
6	Ptma	0	0	1.67506	0.939	0.517	Ptma.4
6	Rps3a1	0	0	1.67242	0.98	0.618	Rps3a1.4
6	Rps4x	0	0	1.66406	0.983	0.655	Rps4x.4
6	Rps15a	0	0	1.66388	0.977	0.593	Rps15a.5
6	Rpl28	0	0	1.63343	0.99	0.725	Rpl28.5
6	Clca3b	0	0	1.63084	0.649	0.013	Clca3b
6	Rps3	0	0	1.61718	0.979	0.579	Rps3.5
6	Rpl3	0	0	1.60465	0.962	0.464	Rpl3.5
6	Rpl27a	0	0	1.60253	0.988	0.685	Rpl27a.5
6	Rpl10a	0	0	1.60232	0.96	0.538	Rpl10a.4
6	Rps7	0	0	1.59491	0.976	0.622	Rps7.4
6	Rps11	0	0	1.59275	0.967	0.595	Rps11.5
6	Rps16	0	0	1.58192	0.985	0.697	Rps16.5
6	Stmn1	0	0	1.57868	0.631	0.031	Stmn1
6	Oat	0	0	1.57493	0.733	0.113	Oat
6	Rps18	0	0	1.57421	0.978	0.644	Rps18.5
6	Cps1	0	0	1.55581	0.646	0.017	Cps1
6	Rps10	0	0	1.54573	0.977	0.685	Rps10.5
6	Rps8	0	0	1.53822	0.996	0.845	Rps8.5
6	Rpl7	0	0	1.52746	0.951	0.529	Rpl7.4
6	Rpl13	0	0	1.51846	0.997	0.848	Rpl13.5
6	Rps27a	0	0	1.49535	0.981	0.689	Rps27a.5
6	Rpl15	0	0	1.49369	0.967	0.625	Rpl15.5
6	Ppia	0	0	1.48929	0.933	0.486	Ppia.4
6	Rpl35a	0	0	1.48792	0.962	0.573	Rpl35a.5
6	Rpl23	0	0	1.48763	0.988	0.768	Rpl23.4
6	Rps2	0	0	1.48447	0.984	0.754	Rps2.5
6	Rps13	0	0	1.47813	0.975	0.586	Rps13.5
6	Rpl14	0	0	1.45964	0.955	0.528	Rpl14.5
6	Rps26	0	0	1.45477	0.956	0.523	Rps26.5
6	Rpl6	0	0	1.45203	0.959	0.567	Rpl6.5
6	Rpsa	0	0	1.44565	0.99	0.827	Rpsa.5
6	Npm1	0	0	1.44401	0.789	0.209	Npm1
6	Esrrg	0	0	1.42795	0.668	0.105	Esrrg
6	Rpl39	0	0	1.42585	0.975	0.577	Rpl39.5
6	Rpl18	0	0	1.41714	0.985	0.713	Rpl18.5
6	Slc12a2	0	0	1.40755	0.816	0.239	Slc12a2
6	Cox4i1	0	0	1.39804	0.898	0.399	Cox4i1.1
6	Rpl21	0	0	1.36527	0.977	0.69	Rpl21.5
6	Rpl8	0	0	1.36033	0.97	0.707	Rpl8.5
6	Rpl22	0	0	1.35898	0.875	0.338	Rpl22.1
6	Rpl32	0	0	1.35733	0.992	0.823	Rpl32.5
6	Rps23	0	0	1.35731	0.956	0.592	Rps23.5
6	Rpl18a	0	0	1.35726	0.994	0.722	Rpl18a.5
6	Actg1	0	0	1.35278	0.765	0.19	Actg1
6	Rpl37	0	0	1.35012	0.976	0.639	Rpl37.5
6	Rps28	0	0	1.33189	0.953	0.567	Rps28.4
6	Fau	0	0	1.32588	0.981	0.709	Fau.5
6	Rpl11	0	0	1.31926	0.977	0.64	Rpl11.5
6	Eef1b2	0	0	1.31547	0.915	0.447	Eef1b2.3
6	Rpl36a	0	0	1.30254	0.88	0.333	Rpl36a.1
6	Rps29	0	0	1.30126	0.985	0.729	Rps29.5
6	Rps21	0	0	1.30073	0.974	0.647	Rps21.5
6	Rpl30	0	0	1.29348	0.976	0.674	Rpl30.5
6	Rps14	0	0	1.29053	0.99	0.757	Rps14.5
6	Rplp0	0	0	1.2879	0.994	0.843	Rplp0.5
6	Eef1a1	0	0	1.28715	0.997	0.867	Eef1a1.4
6	Rack1	0	0	1.28696	0.964	0.605	Rack1.5
6	Hsp90aa1	0	0	1.28442	0.734	0.239	Hsp90aa1
6	Rpl19	0	0	1.2797	0.983	0.703	Rpl19.5
6	Rpl34	0	0	1.27753	0.953	0.572	Rpl34.5
6	Rpl26	0	0	1.2735	0.976	0.708	Rpl26.5
6	Rplp2	0	0	1.27281	0.942	0.549	Rplp2.5
6	Rpl17	0	0	1.27169	0.953	0.6	Rpl17.4
6	Rps24	0	0	1.26734	0.993	0.818	Rps24.5
6	Rpl37a	0	0	1.26621	0.973	0.681	Rpl37a.4
6	Rpl24	0	0	1.2586	0.936	0.575	Rpl24.5
6	Rpl12	0	0	1.25472	0.976	0.692	Rpl12.5
6	Rps12	0	0	1.24913	0.988	0.842	Rps12.4
6	Naca	0	0	1.24193	0.876	0.404	Naca.1
6	Rpl13a	0	0	1.22873	0.97	0.628	Rpl13a.5
6	Rpl9	0	0	1.22001	0.956	0.653	Rpl9.5
6	Atpif1	0	0	1.20259	0.691	0.158	Atpif1
6	Rpl23a	0	0	1.19185	0.807	0.313	Rpl23a.1
6	Rps27	0	0	1.18095	0.931	0.499	Rps27.5
6	Hspe1	0	0	1.17536	0.719	0.206	Hspe1
6	Ifitm3	0	0	1.16879	0.566	0.141	Ifitm3
6	Hspd1	0	0	1.15361	0.623	0.127	Hspd1
6	Cox6c	0	0	1.14784	0.76	0.248	Cox6c
6	Ncl	0	0	1.13681	0.616	0.138	Ncl
6	Gas5	0	0	1.1317	0.672	0.134	Gas5
6	mt-Co2	0	0	1.1299	0.997	0.977	mt-Co2.6
6	mt-Nd1	0	0	1.12662	0.99	0.834	mt-Nd1.5
6	mt-Co3	0	0	1.10394	0.999	0.989	mt-Co3.6
6	mt-Cytb	0	0	1.09341	0.997	0.961	mt-Cytb.5
6	Pycard	0	0	1.03649	0.544	0.091	Pycard
6	Rpl22l1	0	0	1.03338	0.703	0.22	Rpl22l1.2
6	mt-Atp6	0	0	1.02814	1	0.988	mt-Atp6.6
6	H2az2	0	0	0.991311	0.569	0.117	H2az2
6	Tpt1	0	0	0.980652	0.996	0.884	Tpt1.5
6	Lgals4	0	0	0.979009	0.75	0.195	Lgals4.1
6	Krt19	0	0	0.974184	0.503	0.058	Krt19
6	Ran	0	0	0.961155	0.587	0.135	Ran
6	Snrpg	0	0	0.953803	0.539	0.115	Snrpg
6	Mif	0	0	0.920956	0.567	0.134	Mif
6	Rpl36	1.19443e-306	1.69215e-302	1.18166	0.962	0.658	Rpl36.4
6	Gm20275	1.97997e-301	2.80503e-297	0.972486	0.672	0.204	Gm20275
6	Anp32b	8.99698e-299	1.2746e-294	0.855346	0.502	0.117	Anp32b
6	mt-Co1	4.09229e-298	5.79755e-294	0.899629	1	0.991	mt-Co1.5
6	mt-Nd4	7.56264e-294	1.0714e-289	0.998549	0.997	0.914	mt-Nd4.5
6	Rps15	1.28674e-292	1.82293e-288	1.07974	0.945	0.566	Rps15.5
6	Rps17	9.60069e-289	1.36013e-284	1.04145	0.83	0.36	Rps17.1
6	Atp5h	7.44239e-288	1.05436e-283	0.985463	0.714	0.256	Atp5h
6	Hmgb1	7.00772e-287	9.92784e-283	1.01929	0.586	0.169	Hmgb1
6	Atp5o	1.24224e-280	1.75988e-276	0.956304	0.683	0.234	Atp5o
6	Rps6	1.47197e-280	2.08534e-276	1.12833	0.916	0.53	Rps6.4
6	Dbi	2.4749e-276	3.50619e-272	1.0018	0.731	0.276	Dbi
6	Rpl27	7.16854e-275	1.01557e-270	1.10301	0.883	0.475	Rpl27.5
6	Rpl5	2.38573e-273	3.37986e-269	1.02198	0.907	0.487	Rpl5.5
6	Cox5b	1.77887e-271	2.52013e-267	0.873001	0.58	0.169	Cox5b
6	Rpl7a	3.31668e-270	4.69874e-266	1.06249	0.836	0.398	Rpl7a.1
6	Chchd2	6.10615e-270	8.65058e-266	1.0783	0.868	0.433	Chchd2.2
6	mt-Nd2	2.43308e-267	3.44695e-263	0.929306	0.985	0.846	mt-Nd2.5
6	Cox5a	9.92303e-267	1.4058e-262	1.01386	0.695	0.257	Cox5a
6	Eif3f	3.20902e-263	4.54621e-259	0.80695	0.557	0.155	Eif3f
6	Cox7c	1.37992e-262	1.95494e-258	0.926397	0.741	0.291	Cox7c
6	Uqcrh	2.89673e-262	4.10379e-258	0.980285	0.791	0.347	Uqcrh.1
6	Rpl35	2.32286e-261	3.2908e-257	1.00429	0.835	0.403	Rpl35.1
6	Defa24	8.74421e-261	1.23879e-256	-0.262852	1	1	Defa24.1
6	Hspa8	7.81174e-260	1.10669e-255	1.11486	0.937	0.623	Hspa8.4
6	Btf3	9.92718e-260	1.40638e-255	0.911603	0.702	0.259	Btf3
6	H3f3a	3.63361e-259	5.14774e-255	1.00189	0.774	0.332	H3f3a.1
6	Rpl29	1.59566e-258	2.26056e-254	1.04036	0.905	0.545	Rpl29.4
6	Rpl41	5.34323e-256	7.56976e-252	0.754902	0.999	0.924	Rpl41.4
6	Atp5g2	7.47926e-251	1.05959e-246	0.896274	0.698	0.261	Atp5g2
6	Rpl38	1.51054e-250	2.13998e-246	0.986061	0.949	0.657	Rpl38.4
6	Cox6b1	2.67592e-250	3.79098e-246	0.923381	0.717	0.281	Cox6b1
6	Rps25	7.45146e-250	1.05565e-245	0.99352	0.872	0.463	Rps25.4
6	Srsf3	1.25979e-247	1.78474e-243	0.773077	0.518	0.142	Srsf3
6	Slc25a5	1.15037e-244	1.62974e-240	0.815186	0.624	0.208	Slc25a5
6	Atp5j2	1.25928e-243	1.78402e-239	0.925361	0.729	0.295	Atp5j2
6	Eif3h	4.76664e-239	6.7529e-235	0.720308	0.509	0.14	Eif3h
6	Cox7a2l	7.35796e-236	1.0424e-231	0.710961	0.507	0.14	Cox7a2l
6	Cox8a	8.0224e-236	1.13653e-231	0.995564	0.877	0.512	Cox8a.3
6	Atp5l	8.14135e-235	1.15339e-230	0.851751	0.702	0.271	Atp5l
6	Rpl4	6.10284e-229	8.6459e-225	0.974897	0.836	0.427	Rpl4.3
6	Cox7b	2.56099e-226	3.62815e-222	0.809073	0.653	0.239	Cox7b
6	Lgals2	2.68985e-225	3.81071e-221	0.520922	0.868	0.449	Lgals2.4
6	H2az1	1.61218e-223	2.28398e-219	1.01733	0.79	0.393	H2az1.2
6	Prdx2	1.45714e-220	2.06433e-216	0.740241	0.524	0.158	Prdx2
6	Ybx1	1.79267e-220	2.53968e-216	0.907519	0.776	0.365	Ybx1.1
6	Pebp1	1.5081e-217	2.13653e-213	0.758566	0.53	0.163	Pebp1
6	Ifitm2	1.07783e-216	1.52696e-212	0.923714	0.715	0.307	Ifitm2
6	Atp5a1	1.49629e-214	2.1198e-210	0.875055	0.685	0.282	Atp5a1
6	Atp5c1	3.63242e-214	5.14605e-210	0.834845	0.618	0.228	Atp5c1
6	Atp5g1	5.46123e-213	7.73692e-209	0.909464	0.824	0.423	Atp5g1.2
6	Prdx1	9.56819e-211	1.35553e-206	0.853483	0.755	0.349	Prdx1.1
6	Slc25a3	1.50112e-210	2.12663e-206	0.843621	0.722	0.311	Slc25a3
6	Atp5j	2.04941e-208	2.9034e-204	0.863784	0.68	0.283	Atp5j
6	Uqcr10	1.48847e-204	2.10871e-200	0.845841	0.693	0.296	Uqcr10
6	Atp5d	1.26942e-203	1.79839e-199	0.819773	0.695	0.296	Atp5d
6	Atp5b	4.80185e-201	6.80278e-197	0.827951	0.774	0.367	Atp5b.1
6	Serbp1	7.80608e-194	1.10589e-189	0.801371	0.682	0.287	Serbp1
6	Xist	1.83716e-193	2.6027e-189	0.798515	0.811	0.408	Xist.1
6	Atp5mpl	5.61696e-192	7.95755e-188	0.742856	0.572	0.207	Atp5mpl
6	Gpx2	1.06869e-190	1.51401e-186	0.768117	0.754	0.34	Gpx2.1
6	Hint1	2.11536e-190	2.99683e-186	0.823133	0.722	0.337	Hint1
6	Cox7a2	2.7316e-190	3.86986e-186	0.761308	0.624	0.247	Cox7a2
6	Aldh1b1	3.20684e-189	4.54313e-185	0.763391	0.551	0.192	Aldh1b1
6	Rpl31	3.59216e-187	5.08902e-183	0.785344	0.672	0.285	Rpl31.1
6	Ndufa4	2.47001e-186	3.49927e-182	0.85242	0.814	0.45	Ndufa4.2
6	mt-Nd5	1.76806e-180	2.50481e-176	0.725443	0.721	0.326	mt-Nd5
6	Atp1b1	1.32636e-177	1.87905e-173	0.666215	0.544	0.19	Atp1b1
6	Eef1g	7.4675e-177	1.05792e-172	0.746637	0.736	0.349	Eef1g.1
6	Cldn7	2.97899e-176	4.22033e-172	0.767902	0.758	0.37	Cldn7
6	Calm1	1.29285e-171	1.83158e-167	0.798209	0.817	0.469	Calm1.3
6	mt-Nd3	8.12301e-168	1.15079e-163	0.77647	0.905	0.614	mt-Nd3.5
6	Nfia	6.48623e-167	9.18905e-163	0.552962	0.502	0.166	Nfia
6	H3f3b	1.99342e-165	2.82407e-161	0.787851	0.866	0.549	H3f3b.3
6	Rpl10	3.62851e-165	5.14051e-161	0.691371	0.884	0.567	Rpl10.3
6	Uqcr11	1.05338e-162	1.49233e-158	0.729894	0.685	0.326	Uqcr11
6	Ndufb9	3.71434e-158	5.2621e-154	0.678469	0.661	0.299	Ndufb9
6	Nme2	2.96005e-157	4.1935e-153	0.741821	0.871	0.561	Nme2.5
6	Atp5g3	1.59334e-154	2.25728e-150	0.60379	0.516	0.19	Atp5g3
6	Krt8	1.10611e-151	1.56702e-147	0.64965	0.755	0.394	Krt8.1
6	Uqcrb	3.55208e-151	5.03223e-147	0.648488	0.573	0.234	Uqcrb
6	Txn1	4.0887e-146	5.79246e-142	0.712905	0.752	0.41	Txn1.1
6	Eef1d	3.18462e-145	4.51165e-141	0.624502	0.549	0.221	Eef1d
6	Eef2	2.70472e-143	3.83178e-139	0.671866	0.843	0.518	Eef2.5
6	Uqcrq	4.74734e-142	6.72555e-138	0.751002	0.744	0.42	Uqcrq.1
6	Pigr	3.77093e-139	5.34227e-135	0.650345	0.89	0.579	Pigr.5
6	Ndufs6	1.80721e-138	2.56027e-134	0.550177	0.523	0.204	Ndufs6
6	Epcam	3.87788e-135	5.4938e-131	0.666865	0.834	0.518	Epcam.4
6	Oaz1	1.30663e-131	1.8511e-127	0.641243	0.77	0.44	Oaz1.2
6	Sumo2	2.03088e-130	2.87715e-126	0.592136	0.503	0.202	Sumo2
6	Actb	2.41238e-128	3.41762e-124	0.602659	0.839	0.536	Actb.3
6	mt-Nd4l	2.98872e-127	4.23412e-123	0.566346	0.686	0.341	mt-Nd4l
6	Taldo1	5.6325e-124	7.97956e-120	0.574286	0.616	0.291	Taldo1
6	Atp5pb	3.28989e-123	4.66079e-119	0.588005	0.584	0.268	Atp5pb
6	Ndufa7	8.67425e-123	1.22888e-118	0.557979	0.516	0.215	Ndufa7
6	Gm10076	3.52116e-121	4.98842e-117	0.60859	0.852	0.562	Gm10076.4
6	Atp5e	7.58557e-120	1.07465e-115	0.601365	0.801	0.495	Atp5e.4
6	Gapdh	7.70389e-119	1.09141e-114	0.561051	0.537	0.233	Gapdh
6	Ndufa2	1.16909e-117	1.65625e-113	0.525817	0.51	0.214	Ndufa2
6	Ndufa13	1.67672e-116	2.3754e-112	0.540951	0.599	0.284	Ndufa13
6	Atp1a1	6.49496e-115	9.20141e-111	0.53922	0.52	0.224	Atp1a1
6	Immp2l	3.65433e-112	5.17709e-108	0.523334	0.678	0.349	Immp2l
6	Itln1	1.08641e-111	1.53912e-107	-0.299271	1	1	Itln1.2
6	Cers6	6.2921e-108	8.91401e-104	0.454723	0.536	0.235	Cers6
6	Hnrnpa2b1	1.08321e-107	1.53459e-103	0.511067	0.53	0.237	Hnrnpa2b1
6	Fth1	1.35058e-103	1.91337e-99	0.502047	0.987	0.88	Fth1.6
6	Eif4a1	1.00088e-101	1.41795e-97	0.508307	0.626	0.321	Eif4a1
6	Defa29	3.61361e-100	5.1194e-96	-0.278991	1	0.998	Defa29.4
6	Tspan8	2.3804e-99	3.37232e-95	0.48777	0.654	0.346	Tspan8
6	Elob	8.80462e-96	1.24735e-91	0.491622	0.591	0.298	Elob
6	Defa43	7.88821e-94	1.11752e-89	-0.453261	0.989	0.982	Defa43.2
6	Ywhae	3.49994e-93	4.95837e-89	0.48402	0.518	0.246	Ywhae
6	Hnrnpf	1.56408e-91	2.21583e-87	0.47051	0.513	0.243	Hnrnpf
6	Serinc3	8.89522e-90	1.26019e-85	0.442169	0.655	0.351	Serinc3
6	Rpl36al	3.78967e-89	5.36883e-85	0.444269	0.828	0.555	Rpl36al.3
6	Nme1	3.13191e-86	4.43698e-82	0.470046	0.557	0.287	Nme1
6	Pfn1	5.91438e-85	8.37891e-81	0.498469	0.673	0.399	Pfn1.1
6	Ubb	1.68623e-80	2.38889e-76	0.51789	0.879	0.674	Ubb.3
6	Defa17	1.45213e-79	2.05723e-75	-0.33877	0.999	0.998	Defa17.2
6	Myl6	4.26098e-79	6.03653e-75	0.423443	0.685	0.414	Myl6.1
6	Tubb4b	4.58803e-79	6.49986e-75	0.520845	0.54	0.287	Tubb4b
6	Atp8b1	6.08616e-79	8.62226e-75	0.35798	0.501	0.237	Atp8b1
6	Ptprk	3.24509e-77	4.59732e-73	0.393608	0.566	0.293	Ptprk
6	Calm2	3.8212e-73	5.41349e-69	0.443073	0.618	0.36	Calm2
6	Pabpc1	1.90958e-70	2.7053e-66	0.396265	0.849	0.611	Pabpc1.4
6	Defa36	1.69573e-69	2.40233e-65	-0.370983	0.99	0.98	Defa36.5
6	Eif5a	4.17074e-69	5.90869e-65	0.441831	0.7	0.445	Eif5a.1
6	Dach1	4.45444e-69	6.31061e-65	0.328495	0.668	0.394	Dach1.2
6	Lyz1	9.13052e-68	1.29352e-63	-0.338299	1	1	Lyz1.2
6	Utrn	2.07549e-66	2.94034e-62	0.327285	0.569	0.31	Utrn
6	Eif1	6.3948e-64	9.05951e-60	0.432199	0.909	0.732	Eif1.3
6	Lypd8	5.67117e-59	8.03435e-55	0.358283	0.763	0.531	Lypd8.5
6	Ang4	3.51108e-57	4.97415e-53	-0.437013	0.989	0.983	Ang4.3
6	Bsg	2.22166e-56	3.14743e-52	0.363396	0.72	0.481	Bsg.1
6	Dstn	4.11509e-56	5.82984e-52	0.334074	0.566	0.333	Dstn
6	Rbm39	4.27147e-56	6.05139e-52	0.269189	0.544	0.308	Rbm39
6	Defa22	3.72865e-55	5.28238e-51	-0.802325	0.999	0.997	Defa22.5
6	Defa21	3.1725e-51	4.49448e-47	-0.794907	0.998	0.997	Defa21.5
6	Bag1	2.55297e-50	3.61679e-46	0.350639	0.553	0.333	Bag1
6	Spink4	5.0553e-49	7.16185e-45	-0.571275	0.997	1	Spink4.5
6	Eif3a	5.54135e-49	7.85044e-45	0.341112	0.539	0.323	Eif3a
6	Ddx5	1.34952e-48	1.91186e-44	0.298801	0.525	0.307	Ddx5
6	Eif5	1.94354e-47	2.75342e-43	0.318372	0.543	0.335	Eif5
6	Defa41	1.34361e-44	1.90349e-40	-0.55128	0.937	0.915	Defa41.6
6	Gng5	3.73011e-44	5.28444e-40	0.321453	0.732	0.521	Gng5.2
6	Guca2a	3.41794e-41	4.8422e-37	-0.968803	0.696	0.758	Guca2a.6
6	Muc2	1.21462e-39	1.72075e-35	-0.78648	0.928	0.932	Muc2.4
6	Rps27l	2.03545e-39	2.88362e-35	0.302459	0.824	0.651	Rps27l.4
6	Tle5	5.71071e-39	8.09036e-35	0.291963	0.605	0.402	Tle5
6	Eif2s2	5.39718e-38	7.64618e-34	0.25376	0.505	0.313	Eif2s2
6	H2aj	7.81871e-38	1.10768e-33	0.262371	0.686	0.48	H2aj.1
6	Mmp7	5.5836e-37	7.91029e-33	-0.328655	0.992	0.989	Mmp7.2
6	Edf1	7.25526e-37	1.02785e-32	0.278085	0.546	0.357	Edf1
6	Defa3	2.10369e-34	2.9803e-30	-0.263656	0.979	0.969	Defa3.1
6	Defa5	2.88854e-33	4.0922e-29	-0.491053	0.88	0.855	Defa5.6
6	Defa34	7.15313e-30	1.01338e-25	-0.69377	0.676	0.717	Defa34.6
6	Nupr1	5.71585e-26	8.09764e-22	-0.495268	0.752	0.766	Nupr1.4
6	Agr2	1.36858e-19	1.93887e-15	-0.813155	0.879	0.859	Agr2.6
6	Reg3g	2.29417e-19	3.25015e-15	-0.78887	0.717	0.733	Reg3g.6
6	Defa35	2.96741e-19	4.20393e-15	-0.481925	0.635	0.656	Defa35.5
6	Ccl6	2.18651e-14	3.09763e-10	-0.290713	0.972	0.955	Ccl6.2
6	Selenom	3.64059e-12	5.15763e-08	-0.401576	0.712	0.727	Selenom.4
6	Reg4	2.23982e-11	3.17315e-07	-0.454103	0.97	0.95	Reg4.2
6	Malat1	7.45916e-09	0.000105674	-0.266875	0.931	0.84	Malat1.5
6	Cd24a	2.67037e-08	0.000378311	-0.278192	0.926	0.889	Cd24a.3
6	Tff3	3.07284e-07	0.0043533	-0.607763	0.957	0.934	Tff3.6
6	Mptx2	2.76651e-06	0.0391932	-0.312998	0.971	0.956	Mptx2.2
6	Tspan1	4.7602e-06	0.0674378	-0.290284	0.544	0.55	Tspan1.4
6	Qsox1	1.81139e-05	0.25662	-0.329544	0.61	0.615	Qsox1.5
6	Ramp1	0.000114957	1	-0.300171	0.521	0.531	Ramp1.3
6	Smim14	0.00318075	1	-0.326762	0.517	0.509	Smim14.3
7	mt-Atp6	4.53337e-26	6.42242e-22	-2.98943	0.255	0.991	mt-Atp6.7
7	mt-Co2	3.47987e-24	4.92993e-20	-2.4966	0.213	0.98	mt-Co2.7
7	mt-Co3	1.12452e-22	1.5931e-18	-2.4815	0.362	0.991	mt-Co3.7
7	mt-Cytb	5.4707e-22	7.75034e-18	-2.51611	0.234	0.966	mt-Cytb.6
7	mt-Co1	7.337e-22	1.03943e-17	-2.41182	0.404	0.993	mt-Co1.6
7	mt-Nd4	8.20787e-20	1.16281e-15	-2.33371	0.17	0.921	mt-Nd4.6
7	mt-Nd2	1.70589e-17	2.41674e-13	-2.07807	0.128	0.857	mt-Nd2.6
7	mt-Nd1	6.64836e-17	9.41872e-13	-2.05034	0.128	0.846	mt-Nd1.6
7	Rps28	1.71007e-11	2.42266e-07	-1.69423	0.043	0.593	Rps28.5
7	Defa21	2.85742e-11	4.04811e-07	1.16763	1	0.997	Defa21.6
7	Rps19	5.69504e-11	8.06816e-07	-1.61522	0.106	0.66	Rps19.5
7	Malat1	1.21668e-10	1.72367e-06	-1.97135	0.298	0.848	Malat1.6
7	Gmds	1.64029e-10	2.32381e-06	-1.37439	0.149	0.727	Gmds.6
7	Rpl30	1.03263e-09	1.46293e-05	-1.38606	0.17	0.695	Rpl30.6
7	Rps8	1.36123e-09	1.92846e-05	-1.34167	0.319	0.856	Rps8.6
7	Rplp0	1.54771e-09	2.19263e-05	-1.26182	0.298	0.854	Rplp0.6
7	Defa22	1.99297e-09	2.82343e-05	1.04503	1	0.997	Defa22.6
7	H3f3b	3.16071e-09	4.47778e-05	-1.1027	0.064	0.571	H3f3b.4
7	mt-Nd3	3.47047e-09	4.91661e-05	-1.09295	0.106	0.634	mt-Nd3.6
7	Rnase4	5.81391e-09	8.23656e-05	-1.22963	0.043	0.518	Rnase4.1
7	Elapor1	9.92775e-09	0.000140646	-1.05303	0.085	0.584	Elapor1.4
7	Defa36	1.32901e-08	0.000188281	0.501898	1	0.981	Defa36.6
7	Ptma	2.79365e-08	0.000395777	-1.28187	0.085	0.546	Ptma.5
7	Rrbp1	5.16855e-08	0.000732228	-0.985207	0.085	0.556	Rrbp1.3
7	Defa29	7.23706e-08	0.00102527	0.383827	1	0.998	Defa29.5
7	Rps14	8.68909e-08	0.00123098	-1.12543	0.255	0.773	Rps14.6
7	Rpl37	1.58195e-07	0.00224115	-1.07247	0.191	0.662	Rpl37.6
7	Smim14	2.32163e-07	0.00328905	-1.03009	0.085	0.511	Smim14.4
7	Rnase1	3.12574e-07	0.00442824	-1.22576	0.255	0.711	Rnase1.5
7	Defa41	5.31396e-07	0.00752829	0.635283	0.957	0.916	Defa41.7
7	Hspa8	5.64856e-07	0.00800231	-0.852139	0.191	0.644	Hspa8.5
7	Defa5	6.14401e-07	0.00870421	0.772526	0.915	0.856	Defa5.7
7	Rpl9	1.0782e-06	0.0152749	-0.96923	0.213	0.675	Rpl9.6
7	Rpl19	1.49656e-06	0.0212018	-0.950678	0.255	0.723	Rpl19.6
7	Gm10076	1.5062e-06	0.0213384	-0.870646	0.149	0.582	Gm10076.5
7	Stard10	1.98275e-06	0.0280896	-0.703828	0.17	0.601	Stard10.3
7	Rps13	2.32377e-06	0.0329209	-0.887347	0.17	0.612	Rps13.6
7	Rpl13a	2.57281e-06	0.036449	-0.89519	0.191	0.652	Rpl13a.6
7	Ssr4	2.7949e-06	0.0395953	-0.594039	0.277	0.755	Ssr4.4
7	Actb	2.8357e-06	0.0401733	-0.777387	0.128	0.557	Actb.4
7	Rpl39	3.50826e-06	0.0497015	-0.733845	0.17	0.605	Rpl39.6
7	Rps11	4.70609e-06	0.0666711	-0.733169	0.191	0.621	Rps11.6
7	Rpl10a	5.83335e-06	0.0826411	-0.801659	0.149	0.567	Rpl10a.5
7	Fau	7.1688e-06	0.10156	-0.753173	0.277	0.728	Fau.6
7	Tpd52	8.7932e-06	0.124573	-0.689488	0.128	0.532	Tpd52.3
7	Defa43	9.49002e-06	0.134445	0.408795	1	0.982	Defa43.3
7	Rps20	9.54225e-06	0.135185	-0.839469	0.298	0.748	Rps20.5
7	Rps4x	1.18615e-05	0.168041	-0.964882	0.255	0.678	Rps4x.5
7	Sec61b	1.7001e-05	0.240854	-0.317295	0.213	0.664	Sec61b.4
7	Calr	1.74103e-05	0.246652	-0.744606	0.191	0.594	Calr.3
7	Ftl1	1.97276e-05	0.279481	-0.592542	0.362	0.814	Ftl1.2
7	Rps27	2.04971e-05	0.290382	-0.796253	0.149	0.528	Rps27.6
7	Srp9	2.12248e-05	0.300692	-0.435365	0.128	0.509	Srp9.2
7	Rps6	2.38249e-05	0.337528	-0.71267	0.17	0.557	Rps6.5
7	Ang4	2.50059e-05	0.354259	0.401276	1	0.983	Ang4.4
7	Rpl6	2.51964e-05	0.356958	-0.69343	0.191	0.594	Rpl6.6
7	Muc13	2.74978e-05	0.389562	-0.752962	0.362	0.802	Muc13.4
7	Rack1	3.20279e-05	0.453739	-0.800107	0.213	0.629	Rack1.6
7	Mmp7	3.30352e-05	0.46801	-0.460789	0.957	0.989	Mmp7.3
7	Eef2	3.55797e-05	0.504058	-0.602979	0.149	0.54	Eef2.6
7	Tmed10	3.63313e-05	0.514706	-0.471415	0.149	0.534	Tmed10.1
7	Lyz1	3.64281e-05	0.516077	0.37649	1	1	Lyz1.3
7	Rps23	3.78592e-05	0.536351	-0.767194	0.213	0.617	Rps23.6
7	P4hb	3.95874e-05	0.560835	-0.663554	0.298	0.757	P4hb.3
7	Rpl21	4.79048e-05	0.678668	-0.757561	0.277	0.71	Rpl21.6
7	Rpl8	4.99064e-05	0.707024	-0.786645	0.298	0.726	Rpl8.6
7	Rps21	5.41338e-05	0.766913	-0.662237	0.255	0.67	Rps21.6
7	Ccl6	5.64318e-05	0.79947	-0.683736	0.681	0.957	Ccl6.3
7	Clps	6.92671e-05	0.981307	-0.350991	1	0.988	Clps.5
7	Rps15	8.59619e-05	1	-0.729053	0.213	0.592	Rps15.6
7	Rps2	0.000100704	1	-0.740326	0.383	0.77	Rps2.6
7	Hdlbp	0.000119626	1	-0.624184	0.17	0.506	Hdlbp.4
7	Cd63	0.000123833	1	-0.49841	0.234	0.651	Cd63.1
7	Rpl37a	0.00013193	1	-0.652723	0.277	0.701	Rpl37a.5
7	Gng5	0.000135822	1	-0.323356	0.17	0.536	Gng5.3
7	Dad1	0.000145615	1	-0.324609	0.213	0.612	Dad1.4
7	Krt18	0.000154029	1	-0.359745	0.191	0.59	Krt18.3
7	Hsp90ab1	0.000170226	1	-0.7382	0.17	0.513	Hsp90ab1.5
7	Rps10	0.000175248	1	-0.731995	0.298	0.705	Rps10.6
7	Rpl15	0.000192035	1	-0.53699	0.255	0.648	Rpl15.6
7	Rplp2	0.000200672	1	-0.627116	0.213	0.576	Rplp2.6
7	Rpl36al	0.000201798	1	-0.405989	0.213	0.574	Rpl36al.4
7	Hspa5	0.000218894	1	-0.45643	0.277	0.707	Hspa5.4
7	Qsox1	0.00023631	1	-0.493803	0.234	0.615	Qsox1.6
7	Rpl13	0.000244268	1	-0.701421	0.447	0.859	Rpl13.6
7	Rpl5	0.00025411	1	-0.641869	0.17	0.515	Rpl5.6
7	Rpl36	0.000328778	1	-0.655661	0.298	0.679	Rpl36.5
7	Rps26	0.000339986	1	-0.691814	0.213	0.552	Rps26.6
7	Rps3a1	0.000349999	1	-0.698193	0.277	0.642	Rps3a1.5
7	Rpl35a	0.000376601	1	-0.670002	0.255	0.599	Rpl35a.6
7	Epcam	0.000376889	1	-0.359775	0.191	0.539	Epcam.5
7	Rps18	0.000399485	1	-0.776282	0.298	0.667	Rps18.6
7	Rps15a	0.000433605	1	-0.791712	0.255	0.619	Rps15a.6
7	Rpl7	0.000441222	1	-0.697654	0.213	0.557	Rpl7.5
7	Rps16	0.000447614	1	-0.755508	0.319	0.716	Rps16.6
7	Pdia6	0.000478067	1	-0.354398	0.17	0.514	Pdia6.2
7	Rpl27	0.000618528	1	-0.393363	0.17	0.503	Rpl27.6
7	Atp5e	0.000672513	1	-0.444165	0.191	0.516	Atp5e.5
7	Rplp1	0.000674815	1	-1.06759	0.298	0.62	Rplp1.7
7	Cd24a	0.000703186	1	-0.4492	0.511	0.892	Cd24a.4
7	Rps5	0.000803426	1	-0.647302	0.277	0.629	Rps5.6
7	Rpl28	0.000838163	1	-0.720173	0.34	0.744	Rpl28.6
7	Rpl29	0.000868526	1	-0.521156	0.234	0.569	Rpl29.5
7	Rps3	0.00112552	1	-0.511302	0.255	0.606	Rps3.6
7	Reg3g	0.00119068	1	0.355502	0.809	0.732	Reg3g.7
7	Rpl17	0.00119907	1	-0.651901	0.277	0.624	Rpl17.5
7	Rpl41	0.00146843	1	-0.673937	0.745	0.93	Rpl41.5
7	Rps9	0.00151538	1	-0.691006	0.255	0.577	Rps9.6
7	Pabpc1	0.00155868	1	-0.432566	0.277	0.628	Pabpc1.5
7	Rpl38	0.00156552	1	-0.500394	0.319	0.677	Rpl38.5
7	Rpl18	0.00158221	1	-0.526401	0.34	0.732	Rpl18.6
7	Rpl14	0.00176212	1	-0.502167	0.234	0.556	Rpl14.6
7	Eef1a1	0.00182165	1	-0.532503	0.468	0.877	Eef1a1.5
7	Rpl27a	0.00228599	1	-0.655769	0.362	0.705	Rpl27a.6
7	Ppia	0.00234383	1	-0.400384	0.213	0.516	Ppia.5
7	Agr2	0.00242833	1	-0.995481	0.532	0.861	Agr2.7
7	Pigr	0.00243368	1	-0.393211	0.277	0.601	Pigr.6
7	Rpl23	0.00293563	1	-0.735941	0.426	0.783	Rpl23.5
7	Rps29	0.00304017	1	-0.622682	0.383	0.746	Rps29.6
7	Eif1	0.0033239	1	-0.287604	0.362	0.744	Eif1.4
7	Pnliprp2	0.00332717	1	-0.3926	0.66	0.915	Pnliprp2.2
7	Tm9sf3	0.00340017	1	-0.282125	0.234	0.557	Tm9sf3.3
7	Rps24	0.00390576	1	-0.713633	0.468	0.83	Rps24.6
7	Mptx2	0.00406807	1	0.478498	1	0.957	Mptx2.3
7	Rpl10	0.00424234	1	-0.324371	0.255	0.588	Rpl10.4
7	Defa34	0.0044729	1	0.475003	0.787	0.714	Defa34.7
7	Rpsa	0.00523988	1	-0.628845	0.468	0.839	Rpsa.6
7	Spint2	0.00571434	1	-0.332883	0.362	0.747	Spint2.3
7	Reg4	0.0059853	1	-0.627857	0.809	0.952	Reg4.3
7	Rpl24	0.00610164	1	-0.417994	0.277	0.6	Rpl24.6
7	Rpl11	0.00689054	1	-0.403205	0.319	0.663	Rpl11.6
7	Rpl34	0.00715541	1	-0.342126	0.277	0.598	Rpl34.6
7	Lypd8	0.00798649	1	-0.301487	0.255	0.547	Lypd8.6
7	Rps27a	0.00939763	1	-0.461609	0.362	0.709	Rps27a.6
7	Fxyd3	0.00968252	1	-0.272867	0.298	0.605	Fxyd3.4
8	Dclk1	0	0	4.19045	0.929	0.002	Dclk1
8	St18	0	0	4.1865	0.857	0.002	St18
8	Rgs13	0	0	3.44885	0.738	0.001	Rgs13
8	Dgki	0	0	3.19679	0.69	0.001	Dgki
8	Fyb	0	0	3.18325	0.857	0.001	Fyb
8	Sh2d6	0	0	2.98293	0.738	0.001	Sh2d6
8	Tuba1a	0	0	2.82949	0.595	0.007	Tuba1a
8	Nebl	0	0	2.82195	0.595	0	Nebl
8	Irag2	0	0	2.80693	0.548	0.001	Irag2
8	Ltc4s	0	0	2.65917	0.524	0.002	Ltc4s
8	Avil	0	0	2.15787	0.619	0.002	Avil
8	Alox5ap	0	0	1.94748	0.5	0.001	Alox5ap
8	Runx1	2.60842e-208	3.69535e-204	2.0297	0.524	0.011	Runx1
8	Kctd12	4.67217e-205	6.61907e-201	2.18622	0.643	0.017	Kctd12
8	Adh1	1.78107e-178	2.52324e-174	2.57954	0.595	0.017	Adh1
8	Cystm1	1.18585e-102	1.68e-98	2.96864	0.786	0.053	Cystm1
8	Aldh2	6.5093e-86	9.22172e-82	3.07084	0.69	0.049	Aldh2
8	Mgst3	3.76697e-73	5.33667e-69	3.14996	0.881	0.099	Mgst3
8	Itpr2	6.29146e-69	8.91311e-65	2.32748	0.619	0.048	Itpr2
8	Plac8	1.10938e-61	1.57165e-57	3.07449	0.81	0.097	Plac8
8	Crip1	4.36009e-40	6.17694e-36	3.25391	0.857	0.178	Crip1
8	Serpinb1a	2.87421e-39	4.07189e-35	1.87538	0.524	0.058	Serpinb1a
8	Lgals4	3.7642e-37	5.33275e-33	2.75346	0.929	0.23	Lgals4.2
8	Myo1b	1.69565e-36	2.40222e-32	2.03707	0.619	0.087	Myo1b
8	Pde4d	1.45399e-31	2.05986e-27	2.63543	0.738	0.147	Pde4d
8	Krt8	5.6214e-29	7.96383e-25	3.73066	0.952	0.417	Krt8.2
8	Atpif1	6.71623e-26	9.51488e-22	2.08503	0.762	0.191	Atpif1.1
8	Gnai2	1.67056e-25	2.36668e-21	2.03557	0.595	0.115	Gnai2
8	Actg1	2.07582e-25	2.94081e-21	2.69248	0.786	0.226	Actg1.1
8	Lgals2	9.34157e-25	1.32342e-20	2.20767	0.976	0.475	Lgals2.5
8	Anxa4	1.92494e-24	2.72706e-20	2.55212	0.786	0.222	Anxa4
8	Espn	9.30927e-24	1.31884e-19	2.19475	0.548	0.104	Espn
8	Cox6c	3.99281e-23	5.65662e-19	2.54009	0.81	0.281	Cox6c.1
8	Msi2	1.16492e-20	1.65034e-16	1.86067	0.524	0.105	Msi2
8	Krt18	1.28611e-20	1.82203e-16	2.92125	0.929	0.588	Krt18.4
8	Lima1	1.37403e-20	1.94659e-16	1.97073	0.714	0.205	Lima1
8	Defa24	5.82938e-20	8.25849e-16	-0.997452	1	1	Defa24.2
8	Pebp1	6.29907e-20	8.9239e-16	2.15105	0.667	0.186	Pebp1.1
8	Rps11	6.31532e-20	8.94691e-16	2.29983	0.976	0.619	Rps11.7
8	Tmem176b	6.45885e-20	9.15025e-16	2.65794	0.738	0.252	Tmem176b
8	Rps10	1.79676e-19	2.54546e-15	2.02192	1	0.703	Rps10.7
8	Chchd2	2.76056e-19	3.91088e-15	2.21984	0.905	0.46	Chchd2.3
8	Rpl23	5.19329e-19	7.35734e-15	1.91073	1	0.781	Rpl23.6
8	Rps3	5.67466e-19	8.03929e-15	2.18926	0.976	0.605	Rps3.7
8	Actb	8.95731e-19	1.26898e-14	2.3027	0.929	0.555	Actb.5
8	Fau	1.66061e-18	2.35259e-14	2.10261	0.976	0.726	Fau.7
8	Rps29	2.47905e-18	3.51207e-14	1.92319	1	0.745	Rps29.7
8	Atp5c1	2.81898e-18	3.99365e-14	1.98582	0.738	0.252	Atp5c1.1
8	Hsp90ab1	4.55664e-18	6.45539e-14	2.57116	0.905	0.511	Hsp90ab1.6
8	Rpl30	1.18166e-17	1.67406e-13	2.10787	0.976	0.693	Rpl30.7
8	Rpl10a	1.4011e-17	1.98493e-13	2.15441	0.929	0.565	Rpl10a.6
8	H3f3a	1.84473e-17	2.61343e-13	2.62964	0.81	0.36	H3f3a.2
8	Rps24	2.73492e-17	3.87456e-13	1.98094	0.976	0.829	Rps24.7
8	Rps5	3.0158e-17	4.27248e-13	2.01534	0.952	0.627	Rps5.7
8	mt-Co2	3.1472e-17	4.45864e-13	1.4649	1	0.978	mt-Co2.8
8	Nedd8	3.87999e-17	5.49678e-13	1.70668	0.643	0.191	Nedd8
8	Rpl3	8.84323e-17	1.25282e-12	2.10428	0.929	0.495	Rpl3.6
8	Ppp3ca	9.27689e-17	1.31426e-12	2.18762	0.69	0.217	Ppp3ca
8	Rpl19	1.35621e-16	1.92134e-12	1.76471	1	0.721	Rpl19.7
8	Rps18	1.88662e-16	2.67277e-12	1.91193	0.952	0.665	Rps18.7
8	Rps26	2.03496e-16	2.88293e-12	2.11628	0.929	0.55	Rps26.7
8	mt-Cytb	2.48754e-16	3.5241e-12	1.35628	1	0.964	mt-Cytb.7
8	Malat1	2.93754e-16	4.16162e-12	2.84143	0.976	0.846	Malat1.7
8	mt-Atp6	3.13512e-16	4.44152e-12	1.3411	0.976	0.989	mt-Atp6.8
8	Rps8	5.04419e-16	7.1461e-12	1.83514	0.976	0.854	Rps8.7
8	Rpl11	5.14101e-16	7.28327e-12	2.00912	0.952	0.661	Rpl11.7
8	Calm1	6.46475e-16	9.15862e-12	2.3332	0.857	0.491	Calm1.4
8	mt-Co3	7.4356e-16	1.0534e-11	1.38421	1	0.99	mt-Co3.8
8	Rps19	8.05518e-16	1.14118e-11	2.41363	0.952	0.658	Rps19.6
8	Hspa8	1.16256e-15	1.64699e-11	1.97812	0.905	0.643	Hspa8.6
8	Eef1b2	1.16311e-15	1.64778e-11	2.1329	0.857	0.477	Eef1b2.4
8	Eef1a1	1.68251e-15	2.38362e-11	1.92295	0.952	0.875	Eef1a1.6
8	Rps12	1.76623e-15	2.50222e-11	1.53703	1	0.851	Rps12.5
8	Rpl15	1.85319e-15	2.62541e-11	1.95711	0.905	0.647	Rpl15.7
8	Rpl34	2.87067e-15	4.06688e-11	1.99466	0.929	0.596	Rpl34.7
8	Rps15a	3.17785e-15	4.50206e-11	2.13736	0.929	0.618	Rps15a.7
8	Rpl18a	3.65553e-15	5.17878e-11	1.79541	0.952	0.739	Rpl18a.6
8	Defa17	3.68172e-15	5.21589e-11	-1.18587	0.857	0.998	Defa17.3
8	Rps3a1	3.69185e-15	5.23025e-11	1.91691	0.929	0.641	Rps3a1.6
8	Tubb4b	5.07719e-15	7.19286e-11	2.51508	0.738	0.303	Tubb4b.1
8	Rps27a	7.18177e-15	1.01744e-10	2.06086	0.929	0.708	Rps27a.7
8	Rpl27a	7.21398e-15	1.022e-10	2.04163	0.929	0.704	Rpl27a.7
8	mt-Co1	8.96794e-15	1.27049e-10	1.26741	0.976	0.991	mt-Co1.7
8	Rpl28	9.02706e-15	1.27886e-10	1.89189	0.976	0.742	Rpl28.7
8	Rplp1	9.55067e-15	1.35304e-10	1.94489	0.952	0.618	Rplp1.8
8	Rpl18	1.07855e-14	1.52798e-10	1.87625	0.952	0.73	Rpl18.7
8	Calm2	1.17821e-14	1.66917e-10	2.25219	0.786	0.376	Calm2.1
8	Rpl7	1.20366e-14	1.70523e-10	1.89657	0.881	0.555	Rpl7.6
8	Rps16	1.60151e-14	2.26886e-10	1.9372	0.952	0.715	Rps16.7
8	Tpt1	1.84114e-14	2.60835e-10	1.62897	0.952	0.891	Tpt1.6
8	Rpl41	2.09509e-14	2.96812e-10	1.29971	0.976	0.929	Rpl41.6
8	Chn2	2.49379e-14	3.53296e-10	1.83422	0.548	0.154	Chn2
8	Dnaja1	2.5862e-14	3.66387e-10	1.6352	0.595	0.188	Dnaja1
8	Rps21	2.68092e-14	3.79805e-10	1.88638	0.929	0.668	Rps21.7
8	Cox8a	2.78919e-14	3.95145e-10	2.036	0.881	0.536	Cox8a.4
8	Lrmda	2.97768e-14	4.21848e-10	1.67296	0.5	0.124	Lrmda
8	Dynll1	3.03779e-14	4.30364e-10	2.01462	0.881	0.501	Dynll1.3
8	Itln1	3.49587e-14	4.95261e-10	-1.09487	1	1	Itln1.3
8	Rpl17	3.7036e-14	5.2469e-10	2.15225	0.881	0.623	Rpl17.6
8	Hsp90aa1	6.05737e-14	8.58148e-10	1.88191	0.69	0.271	Hsp90aa1.1
8	Ptma	6.67229e-14	9.45263e-10	2.21921	0.881	0.544	Ptma.6
8	Rpl39	6.94502e-14	9.83901e-10	1.87185	0.929	0.603	Rpl39.7
8	Cox4i1	9.36027e-14	1.32607e-09	1.69668	0.81	0.43	Cox4i1.2
8	Rpl13	1.26014e-13	1.78524e-09	1.79356	0.952	0.857	Rpl13.7
8	Rpl21	1.79039e-13	2.53644e-09	1.73711	0.929	0.708	Rpl21.7
8	Rps13	1.83633e-13	2.60153e-09	2.01709	0.857	0.611	Rps13.7
8	Rpl35a	1.85739e-13	2.63136e-09	1.8706	0.905	0.598	Rpl35a.7
8	Defa43	2.13035e-13	3.01806e-09	-1.1998	0.69	0.983	Defa43.4
8	Defa26	3.02743e-13	4.28897e-09	-1.15083	0.643	0.977	Defa26.3
8	Rps4x	4.37346e-13	6.19588e-09	1.9568	0.929	0.676	Rps4x.6
8	H3f3b	5.43741e-13	7.70318e-09	2.19282	0.857	0.569	H3f3b.5
8	Atp2a3	6.10202e-13	8.64474e-09	1.85493	0.548	0.169	Atp2a3
8	Defa29	7.50113e-13	1.06269e-08	-1.07599	0.929	0.998	Defa29.6
8	Rpl37a	7.66821e-13	1.08635e-08	2.2024	0.929	0.7	Rpl37a.6
8	Rpl5	9.4475e-13	1.33843e-08	1.86382	0.857	0.514	Rpl5.7
8	Rpl36	9.9979e-13	1.4164e-08	1.59773	0.929	0.677	Rpl36.6
8	Atxn1	1.34186e-12	1.90101e-08	1.80338	0.595	0.204	Atxn1
8	Rps20	1.44275e-12	2.04394e-08	1.83518	0.952	0.746	Rps20.6
8	Epcam	1.92291e-12	2.72419e-08	1.8645	0.881	0.538	Epcam.6
8	Atp5l	2.04827e-12	2.90178e-08	1.80214	0.69	0.298	Atp5l.1
8	Cox6b1	2.10341e-12	2.9799e-08	1.79781	0.714	0.309	Cox6b1.1
8	Rpl37	2.33255e-12	3.30453e-08	1.83307	0.881	0.66	Rpl37.7
8	Rps27	2.3575e-12	3.33987e-08	1.9266	0.857	0.526	Rps27.7
8	Rps14	2.42898e-12	3.44113e-08	1.98866	0.929	0.771	Rps14.7
8	Dbi	3.4096e-12	4.83038e-08	1.64471	0.69	0.305	Dbi.1
8	Rpl9	6.01458e-12	8.52085e-08	1.66045	0.905	0.673	Rpl9.7
8	Prdx2	6.36487e-12	9.01711e-08	2.19254	0.524	0.181	Prdx2.1
8	Rps23	7.16663e-12	1.0153e-07	1.78747	0.905	0.615	Rps23.7
8	Rpl14	7.9599e-12	1.12768e-07	2.16138	0.833	0.555	Rpl14.7
8	Atp5pb	8.62055e-12	1.22127e-07	1.51529	0.667	0.288	Atp5pb.1
8	Defa39	8.81737e-12	1.24916e-07	-1.12102	0.976	1	Defa39.5
8	Atp1b1	9.04055e-12	1.28078e-07	1.58143	0.595	0.212	Atp1b1.1
8	Rpl8	1.33656e-11	1.8935e-07	1.71787	0.905	0.724	Rpl8.7
8	Rpsa	1.81038e-11	2.56476e-07	1.42382	0.905	0.838	Rpsa.7
8	Cox7c	1.90898e-11	2.70446e-07	1.69	0.714	0.319	Cox7c.1
8	Rpl36a	2.11522e-11	2.99664e-07	1.69413	0.762	0.368	Rpl36a.2
8	Rps28	2.3806e-11	3.3726e-07	1.72711	0.881	0.591	Rps28.6
8	Cd24a	3.40157e-11	4.81901e-07	1.20076	0.952	0.891	Cd24a.5
8	Clps	3.69126e-11	5.22941e-07	-1.07111	0.69	0.989	Clps.6
8	Rps9	4.23238e-11	5.99602e-07	2.16021	0.833	0.576	Rps9.7
8	Lyz1	5.3853e-11	7.62936e-07	-1.04892	1	1	Lyz1.4
8	Rpl13a	5.53509e-11	7.84156e-07	1.64872	0.881	0.65	Rpl13a.7
8	Calml4	7.15405e-11	1.01351e-06	1.76299	0.619	0.246	Calml4
8	Ndufa6	7.67574e-11	1.08742e-06	1.66152	0.571	0.199	Ndufa6
8	mt-Nd1	1.06194e-10	1.50445e-06	1.1651	0.952	0.844	mt-Nd1.7
8	Myo6	1.31677e-10	1.86547e-06	1.29521	0.548	0.199	Myo6
8	Rps7	1.35503e-10	1.91967e-06	1.79352	0.857	0.645	Rps7.5
8	Rack1	1.59108e-10	2.25409e-06	1.68406	0.857	0.628	Rack1.7
8	Cox5a	1.89661e-10	2.68692e-06	1.74785	0.619	0.285	Cox5a.1
8	mt-Nd2	2.04665e-10	2.89948e-06	1.12761	0.929	0.855	mt-Nd2.7
8	Rps15	2.87909e-10	4.07881e-06	1.60807	0.857	0.591	Rps15.7
8	Ubb	2.9316e-10	4.15319e-06	1.74504	0.881	0.687	Ubb.4
8	Defa30	2.99837e-10	4.24779e-06	-0.933161	1	1	Defa30.3
8	Rpl6	3.05631e-10	4.32987e-06	2.17801	0.81	0.592	Rpl6.7
8	Rplp2	3.33972e-10	4.73138e-06	1.41341	0.833	0.574	Rplp2.7
8	Rps17	4.26464e-10	6.04171e-06	1.43688	0.762	0.39	Rps17.2
8	Tmsb4x	6.17239e-10	8.74442e-06	2.0657	0.643	0.288	Tmsb4x.2
8	Rpl32	7.53434e-10	1.06739e-05	1.67411	0.952	0.834	Rpl32.6
8	Gas5	7.56801e-10	1.07216e-05	1.38244	0.5	0.169	Gas5.1
8	Defa38	9.56915e-10	1.35566e-05	-0.991118	0.952	0.999	Defa38.4
8	mt-Nd4	1.14843e-09	1.62698e-05	1.02438	0.929	0.919	mt-Nd4.7
8	Selenom	1.22316e-09	1.73285e-05	1.4063	0.905	0.725	Selenom.5
8	Top1	1.31953e-09	1.86938e-05	1.62502	0.5	0.183	Top1
8	Mmp7	1.92546e-09	2.7278e-05	-0.949962	0.595	0.99	Mmp7.4
8	Ppia	2.02705e-09	2.87173e-05	1.66586	0.738	0.515	Ppia.6
8	H2-D1	2.30184e-09	3.26102e-05	1.64566	0.5	0.182	H2-D1
8	Vil1	2.70434e-09	3.83124e-05	1.35535	0.5	0.18	Vil1
8	Spink4	3.08513e-09	4.37071e-05	-1.01042	0.952	1	Spink4.6
8	Rpl12	3.11758e-09	4.41667e-05	1.52199	0.881	0.71	Rpl12.6
8	Ang4	3.30544e-09	4.68281e-05	-1.06061	0.69	0.984	Ang4.5
8	Defa40	3.3808e-09	4.78958e-05	-1.11234	0.5	0.937	Defa40.3
8	Rpl24	3.58025e-09	5.07213e-05	1.64511	0.786	0.598	Rpl24.7
8	Myl6	3.83197e-09	5.42876e-05	1.85341	0.714	0.431	Myl6.2
8	Atp5h	4.25796e-09	6.03225e-05	1.89106	0.595	0.285	Atp5h.1
8	Btf3	5.83179e-09	8.2619e-05	1.72797	0.595	0.287	Btf3.1
8	Dstn	6.45594e-09	9.14613e-05	1.42035	0.69	0.348	Dstn.1
8	Pfdn5	6.89359e-09	9.76614e-05	1.69483	0.595	0.255	Pfdn5
8	Cldn7	9.51205e-09	0.000134757	1.54252	0.714	0.395	Cldn7.1
8	Taldo1	1.18704e-08	0.000168168	1.69385	0.643	0.312	Taldo1.1
8	Ftl1	1.2927e-08	0.000183137	1.51247	0.929	0.812	Ftl1.3
8	Rps2	1.30875e-08	0.00018541	1.40083	0.881	0.769	Rps2.7
8	Rpl22	1.34036e-08	0.000189889	1.55152	0.69	0.373	Rpl22.2
8	Eif3k	1.44958e-08	0.000205361	1.91034	0.5	0.198	Eif3k
8	Tmem176a	1.47348e-08	0.000208747	1.88008	0.5	0.208	Tmem176a
8	Rps6	1.56826e-08	0.000222175	1.51706	0.81	0.555	Rps6.6
8	Defa36	1.6106e-08	0.000228174	-0.907788	0.69	0.982	Defa36.7
8	Eef2	2.16661e-08	0.000306943	1.42582	0.786	0.539	Eef2.7
8	Atp5e	2.242e-08	0.000317624	1.66101	0.762	0.515	Atp5e.6
8	Rplp0	2.73785e-08	0.000387872	1.51803	0.905	0.852	Rplp0.7
8	Naca	3.10507e-08	0.000439895	1.64124	0.738	0.435	Naca.2
8	Rpl23a	3.11509e-08	0.000441315	1.45512	0.643	0.344	Rpl23a.2
8	Rpl26	3.20636e-08	0.000454245	1.4514	0.905	0.725	Rpl26.6
8	Atp5d	3.34613e-08	0.000474046	1.5151	0.619	0.321	Atp5d.1
8	Pnliprp2	3.40726e-08	0.000482707	-0.967311	0.595	0.915	Pnliprp2.3
8	Reg4	4.05208e-08	0.000574058	-0.91237	0.548	0.952	Reg4.4
8	Rpl29	4.71228e-08	0.000667588	1.44288	0.81	0.568	Rpl29.6
8	Rpl7a	6.16347e-08	0.000873178	1.46329	0.714	0.426	Rpl7a.2
8	Defa23	6.29447e-08	0.000891737	-0.90464	0.619	0.933	Defa23.4
8	Hint1	7.29621e-08	0.00103365	1.20109	0.643	0.362	Hint1.1
8	Atp5j2	7.68577e-08	0.00108884	1.25424	0.643	0.323	Atp5j2.1
8	Rpl27	9.61359e-08	0.00136196	1.50364	0.738	0.501	Rpl27.7
8	Tmsb10	1.16895e-07	0.00165604	1.4029	0.643	0.332	Tmsb10.1
8	Itm2b	1.17287e-07	0.00166161	1.15068	0.738	0.475	Itm2b.1
8	Defa3	1.2955e-07	0.00183534	-0.785144	0.619	0.97	Defa3.2
8	Pgls	2.0695e-07	0.00293185	1.15541	0.5	0.207	Pgls
8	Muc2	2.19031e-07	0.00310302	-1.14269	0.548	0.933	Muc2.5
8	Rpl38	2.20414e-07	0.0031226	1.37767	0.833	0.676	Rpl38.6
8	Cfl1	2.87175e-07	0.00406841	1.44022	0.524	0.242	Cfl1
8	Ybx1	3.16035e-07	0.00447727	1.58602	0.643	0.391	Ybx1.2
8	Cdh1	3.34077e-07	0.00473287	1.17375	0.5	0.207	Cdh1
8	Cox7b	3.47162e-07	0.00491825	1.29096	0.548	0.265	Cox7b.1
8	Rpl10	3.95072e-07	0.00559698	1.39932	0.786	0.587	Rpl10.5
8	Guca2b	3.96342e-07	0.00561498	-0.841564	0.643	0.95	Guca2b.4
8	Gapdh	4.28056e-07	0.00606426	1.47137	0.548	0.252	Gapdh.1
8	Fth1	5.08801e-07	0.00720818	1.00045	0.881	0.887	Fth1.7
8	Xist	6.81849e-07	0.00965976	1.3545	0.69	0.433	Xist.2
8	Atp5b	6.87948e-07	0.00974615	1.56223	0.667	0.393	Atp5b.2
8	Atp5o	1.01258e-06	0.0143452	1.46675	0.524	0.263	Atp5o.1
8	Uqcr11	1.1079e-06	0.0156957	1.22026	0.595	0.348	Uqcr11.1
8	Ywhae	1.13993e-06	0.0161494	1.36003	0.548	0.263	Ywhae.1
8	Npm1	1.17508e-06	0.0166474	1.42167	0.5	0.247	Npm1.1
8	Uqcrb	1.41785e-06	0.0200867	1.37572	0.524	0.256	Uqcrb.1
8	Elapor1	1.45735e-06	0.0206463	-1.13428	0.238	0.583	Elapor1.5
8	Defa5	1.84456e-06	0.0261319	-0.913986	0.5	0.857	Defa5.8
8	Guca2a	1.9477e-06	0.0275931	-1.57589	0.405	0.755	Guca2a.7
8	Pglyrp1	1.99535e-06	0.0282681	-0.802145	0.548	0.881	Pglyrp1
8	Ccl6	3.1006e-06	0.0439262	-0.801301	0.619	0.957	Ccl6.4
8	Eef1g	3.13586e-06	0.0444258	1.5209	0.619	0.374	Eef1g.2
8	Atp5a1	3.48846e-06	0.0494211	1.15183	0.619	0.307	Atp5a1.1
8	Slc25a3	3.61295e-06	0.0511846	1.3561	0.571	0.337	Slc25a3.1
8	Atp5g1	4.48636e-06	0.0635583	1.29786	0.667	0.449	Atp5g1.3
8	Rnase1	5.12248e-06	0.0725701	-1.26523	0.381	0.711	Rnase1.6
8	Ndufa4	8.80489e-06	0.124739	1.46462	0.667	0.473	Ndufa4.3
8	Rps25	8.98919e-06	0.12735	1.27573	0.714	0.49	Rps25.5
8	Kif5b	9.52196e-06	0.134898	1.00092	0.524	0.265	Kif5b
8	Gng5	9.59109e-06	0.135877	1.17036	0.714	0.534	Gng5.4
8	Uqcrh	9.92065e-06	0.140546	1.012	0.595	0.376	Uqcrh.2
8	Agr2	1.02697e-05	0.14549	-1.19277	0.5	0.861	Agr2.8
8	Mrfap1	1.23797e-05	0.175383	1.52898	0.524	0.273	Mrfap1
8	Reg3g	1.24207e-05	0.175964	-1.04911	0.405	0.733	Reg3g.8
8	Defa22	1.33785e-05	0.189533	-0.799511	0.976	0.998	Defa22.7
8	Defa21	1.34373e-05	0.190366	-0.75248	0.952	0.997	Defa21.7
8	Atp5j	1.55774e-05	0.220685	1.27455	0.524	0.308	Atp5j.1
8	Hnrnpa2b1	1.61258e-05	0.228454	1.09811	0.5	0.255	Hnrnpa2b1.1
8	Ndufb9	1.73537e-05	0.24585	1.42234	0.548	0.322	Ndufb9.1
8	Pip5k1b	1.84706e-05	0.261673	1.26756	0.619	0.398	Pip5k1b.2
8	Defa41	2.33995e-05	0.3315	-0.740543	0.548	0.917	Defa41.8
8	Tspan8	4.77106e-05	0.675916	1.41065	0.548	0.366	Tspan8.1
8	Rpl35	6.42264e-05	0.909895	1.1714	0.619	0.431	Rpl35.2
8	Rpl31	8.39246e-05	1	1.06211	0.524	0.31	Rpl31.2
8	Rpl36al	8.91562e-05	1	1.03891	0.762	0.573	Rpl36al.5
8	Apoc2	9.15462e-05	1	-0.774542	0.238	0.569	Apoc2.1
8	Mptx2	0.000101389	1	-0.556695	0.714	0.958	Mptx2.4
8	Cldn3	0.000105209	1	1.08414	0.571	0.36	Cldn3
8	Pfn1	0.000135914	1	1.33125	0.595	0.416	Pfn1.2
8	Rpl4	0.000150094	1	1.34376	0.619	0.454	Rpl4.4
8	Eif1	0.000156955	1	1.18856	0.786	0.743	Eif1.5
8	Smdt1	0.00017551	1	1.14908	0.524	0.348	Smdt1
8	Oaz1	0.000221864	1	1.22724	0.619	0.461	Oaz1.3
8	Uqcrq	0.00026384	1	1.38942	0.619	0.441	Uqcrq.2
8	Ramp1	0.000283166	1	-0.768664	0.238	0.531	Ramp1.4
8	Serbp1	0.000383432	1	1.02883	0.5	0.312	Serbp1.1
8	Ubc	0.000398961	1	0.722749	0.619	0.449	Ubc
8	Rnase4	0.000402624	1	-0.813815	0.262	0.517	Rnase4.2
8	Gmds	0.000436859	1	-0.656778	0.452	0.726	Gmds.7
8	Uqcr10	0.0013189	1	1.32544	0.5	0.322	Uqcr10.1
8	Fryl	0.00151323	1	0.749016	0.548	0.346	Fryl.1
8	Txn1	0.00153513	1	1.16572	0.571	0.432	Txn1.2
8	Qsox1	0.00192926	1	-0.530315	0.333	0.615	Qsox1.7
8	Bsg	0.00199494	1	0.931077	0.643	0.496	Bsg.2
8	Gm10076	0.0021937	1	0.752779	0.69	0.581	Gm10076.6
8	Nupr1	0.00270384	1	-0.515908	0.5	0.765	Nupr1.5
8	Gabarap	0.00283612	1	0.985777	0.595	0.474	Gabarap.3
8	Defa34	0.00515343	1	-0.603419	0.5	0.715	Defa34.8
8	Reep5	0.00569293	1	1.05895	0.595	0.461	Reep5.1
8	Sec11c	0.00647022	1	0.749839	0.643	0.609	Sec11c.4
8	Eif5a	0.00731634	1	0.834905	0.571	0.461	Eif5a.2
8	Tspan1	0.00896033	1	-0.59966	0.357	0.55	Tspan1.5
8	Defa35	0.00911071	1	-0.519726	0.429	0.656	Defa35.6
