# Supplementary material for: Identification and Characterization of Multiple Paneth Cell Types in the Mouse Small Intestine
Source: Cells. 2024 Aug 27;13(17):1435. doi: 10.3390/cells13171435 (PMC11394207; doi:10.3390/cells13171435)
Supplement: Supplementary file 1 [file cells-13-01435-s001.zip › TableS3.xlsx]

## Sheet: C1
GroupID	Category	Term	Description	LogP	Log(q-value)	Genes	Symbols	InTerm_InList
1_Summary	GO Biological Processes	GO:0035883	enteroendocrine cell differentiation	-4.29024	-0.024	18088,18609,74561,225631,13982,14314,54612,97064	Nkx2-2,Pdx1,Nkx6-3,Onecut2,Esr1,Fstl1,Sfrp5,Wwtr1	8/-
1_Member	GO Biological Processes	GO:0035883	enteroendocrine cell differentiation	-4.29024	-0.024	18088,18609,74561	Nkx2-2,Pdx1,Nkx6-3	3/37
1_Member	GO Biological Processes	GO:0031018	endocrine pancreas development	-3.92234	0	18088,18609,225631	Nkx2-2,Pdx1,Onecut2	3/49
1_Member	GO Biological Processes	GO:0002067	glandular epithelial cell differentiation	-3.33998	0	18088,18609,74561	Nkx2-2,Pdx1,Nkx6-3	3/77
1_Member	GO Biological Processes	GO:0031016	pancreas development	-3.21427	0	18088,18609,225631	Nkx2-2,Pdx1,Onecut2	3/85
1_Member	GO Biological Processes	GO:0030855	epithelial cell differentiation	-2.83771	0	13982,14314,18088,18609,74561,225631	Esr1,Fstl1,Nkx2-2,Pdx1,Nkx6-3,Onecut2	6/643
1_Member	GO Biological Processes	GO:0048565	digestive tract development	-2.69125	0	18088,18609,54612	Nkx2-2,Pdx1,Sfrp5	3/129
1_Member	GO Biological Processes	GO:0002065	columnar/cuboidal epithelial cell differentiation	-2.63508	0	18088,18609,74561	Nkx2-2,Pdx1,Nkx6-3	3/135
1_Member	GO Biological Processes	GO:0035270	endocrine system development	-2.62598	0	18088,18609,225631	Nkx2-2,Pdx1,Onecut2	3/136
1_Member	GO Biological Processes	GO:0055123	digestive system development	-2.57283	0	18088,18609,54612	Nkx2-2,Pdx1,Sfrp5	3/142
1_Member	GO Biological Processes	GO:0030856	regulation of epithelial cell differentiation	-2.36754	0	18088,74561,97064	Nkx2-2,Nkx6-3,Wwtr1	3/168
1_Member	GO Biological Processes	GO:0002064	epithelial cell development	-2.05548	0	13982,18088,225631	Esr1,Nkx2-2,Onecut2	3/218
2_Summary	GO Biological Processes	GO:0006721	terpenoid metabolic process	-3.46177	0	13106,15360,19683,13982	Cyp2e1,Hmgcs2,Rdh16,Esr1	4/-
2_Member	GO Biological Processes	GO:0006721	terpenoid metabolic process	-3.46177	0	13106,15360,19683	Cyp2e1,Hmgcs2,Rdh16	3/70
2_Member	GO Biological Processes	GO:0006720	isoprenoid metabolic process	-3.04732	0	13106,15360,19683	Cyp2e1,Hmgcs2,Rdh16	3/97
2_Member	GO Biological Processes	GO:0008202	steroid metabolic process	-2.67815	0	13106,13982,15360,19683	Cyp2e1,Esr1,Hmgcs2,Rdh16	4/279
3_Summary	KEGG Pathway	mmu05032	Morphine addiction - Mus musculus (house mouse)	-3.12789	0	14404,14677,18575	Gabre,Gnai1,Pde1c	3/-
3_Member	KEGG Pathway	mmu05032	Morphine addiction - Mus musculus (house mouse)	-3.12789	0	14404,14677,18575	Gabre,Gnai1,Pde1c	3/91
4_Summary	Reactome Gene Sets	R-MMU-9006936	Signaling by TGFB family members	-3.06038	0	14314,55994,97064	Fstl1,Smad9,Wwtr1	3/-
4_Member	Reactome Gene Sets	R-MMU-9006936	Signaling by TGFB family members	-3.06038	0	14314,55994,97064	Fstl1,Smad9,Wwtr1	3/96
5_Summary	GO Biological Processes	GO:0006790	sulfur compound metabolic process	-2.64464	0	15360,78923,216739,330440	Hmgcs2,Chsy3,Acsl6,Sult6b2	4/-
5_Member	GO Biological Processes	GO:0006790	sulfur compound metabolic process	-2.64464	0	15360,78923,216739,330440	Hmgcs2,Chsy3,Acsl6,Sult6b2	4/285
6_Summary	GO Biological Processes	GO:0045596	negative regulation of cell differentiation	-2.49339	0	17536,18088,74561,97064,360213,381759,54612	Meis2,Nkx2-2,Nkx6-3,Wwtr1,Trim46,Wee2,Sfrp5	7/-
6_Member	GO Biological Processes	GO:0045596	negative regulation of cell differentiation	-2.49339	0	17536,18088,74561,97064,360213,381759	Meis2,Nkx2-2,Nkx6-3,Wwtr1,Trim46,Wee2	6/753
6_Member	GO Biological Processes	GO:0006469	negative regulation of protein kinase activity	-2.12261	0	54612,97064,381759	Sfrp5,Wwtr1,Wee2	3/206
7_Summary	GO Biological Processes	GO:0007268	chemical synaptic transmission	-2.26566	0	14404,26875,68318,75141	Gabre,Pclo,Aph1c,Rasd2	4/-
7_Member	GO Biological Processes	GO:0007268	chemical synaptic transmission	-2.26566	0	14404,26875,68318,75141	Gabre,Pclo,Aph1c,Rasd2	4/364
7_Member	GO Biological Processes	GO:0098916	anterograde trans-synaptic signaling	-2.26566	0	14404,26875,68318,75141	Gabre,Pclo,Aph1c,Rasd2	4/364
7_Member	GO Biological Processes	GO:0099537	trans-synaptic signaling	-2.18845	0	14404,26875,68318,75141	Gabre,Pclo,Aph1c,Rasd2	4/383
8_Summary	GO Biological Processes	GO:0010817	regulation of hormone levels	-2.13965	0	13982,18575,18609,19683,26875	Esr1,Pde1c,Pdx1,Rdh16,Pclo	5/-
8_Member	GO Biological Processes	GO:0010817	regulation of hormone levels	-2.13965	0	13982,18575,18609,19683,26875	Esr1,Pde1c,Pdx1,Rdh16,Pclo	5/628
9_Summary	GO Biological Processes	GO:0007188	adenylate cyclase-modulating G protein-coupled receptor signaling pathway	-2.07187	0	14677,20606,237175	Gnai1,Sstr2,Adgrg2	3/-
9_Member	GO Biological Processes	GO:0007188	adenylate cyclase-modulating G protein-coupled receptor signaling pathway	-2.07187	0	14677,20606,237175	Gnai1,Sstr2,Adgrg2	3/215

## Sheet: C2
GroupID	Category	Term	Description	LogP	Log(q-value)	Genes	Symbols	InTerm_InList
1_Summary	GO Biological Processes	GO:0044057	regulation of system process	-6.04848	-1.782	11539,11739,11749,11816,13400,14463,14681,16518,16592,16878,18516,20266,26558,30878,30937,58869,72948,76854,238130	Adora1,Slc25a4,Anxa6,Apoe,Dmpk,Gata4,Gnao1,Kcnj2,Fabp5,Lif,Pbx3,Scn1b,Homer3,Apln,Lmcd1,Pex5l,Tppp,Gper1,Dock4	19/-
1_Member	GO Biological Processes	GO:0044057	regulation of system process	-6.04848	-1.782	11539,11739,11749,11816,13400,14463,14681,16518,16592,16878,18516,20266,26558,30878,30937,58869,72948,76854,238130	Adora1,Slc25a4,Anxa6,Apoe,Dmpk,Gata4,Gnao1,Kcnj2,Fabp5,Lif,Pbx3,Scn1b,Homer3,Apln,Lmcd1,Pex5l,Tppp,Gper1,Dock4	19/666
1_Member	GO Biological Processes	GO:0090257	regulation of muscle system process	-3.71995	-0.567	11539,11739,11749,13400,14463,16518,30937,76854,238130	Adora1,Slc25a4,Anxa6,Dmpk,Gata4,Kcnj2,Lmcd1,Gper1,Dock4	9/261
1_Member	GO Biological Processes	GO:0006937	regulation of muscle contraction	-3.4927	-0.372	11539,11749,13400,14463,16518,76854,238130	Adora1,Anxa6,Dmpk,Gata4,Kcnj2,Gper1,Dock4	7/168
1_Member	GO Biological Processes	GO:0008016	regulation of heart contraction	-3.08048	-0.261	11539,13400,14463,14681,16518,20266,30878	Adora1,Dmpk,Gata4,Gnao1,Kcnj2,Scn1b,Apln	7/197
1_Member	GO Biological Processes	GO:1903522	regulation of blood circulation	-2.96513	-0.201	11539,13400,14463,14681,16518,20266,30878,238130	Adora1,Dmpk,Gata4,Gnao1,Kcnj2,Scn1b,Apln,Dock4	8/267
1_Member	GO Biological Processes	GO:0086004	regulation of cardiac muscle cell contraction	-2.48124	-0.014	11539,14463,16518	Adora1,Gata4,Kcnj2	3/39
1_Member	GO Biological Processes	GO:0006942	regulation of striated muscle contraction	-2.34449	0	11539,13400,14463,16518	Adora1,Dmpk,Gata4,Kcnj2	4/87
1_Member	GO Biological Processes	GO:1903115	regulation of actin filament-based movement	-2.22601	0	11539,14463,16518	Adora1,Gata4,Kcnj2	3/48
2_Summary	Reactome Gene Sets	R-MMU-211945	Phase I - Functionalization of compounds	-4.89119	-1.051	11522,13113,13849,56050,67758,104158,100041449,13088,20512,50790,66775,100705,171282,54150	Adh1,Cyp3a13,Ephx1,Cyp39a1,Aadac,Ces1d,Cyp3a59,Cyp2b10,Slc1a3,Acsl4,Hacd4,Acacb,Acot4,Rdh7	14/-
2_Member	Reactome Gene Sets	R-MMU-211945	Phase I - Functionalization of compounds	-4.89119	-1.051	11522,13113,13849,56050,67758,104158,100041449	Adh1,Cyp3a13,Ephx1,Cyp39a1,Aadac,Ces1d,Cyp3a59	7/101
2_Member	Reactome Gene Sets	R-MMU-211859	Biological oxidations	-3.02946	-0.24	11522,13113,13849,56050,67758,104158,100041449	Adh1,Cyp3a13,Ephx1,Cyp39a1,Aadac,Ces1d,Cyp3a59	7/201
2_Member	GO Biological Processes	GO:0032787	monocarboxylic acid metabolic process	-2.36103	0	11522,13088,13113,13849,20512,50790,56050,66775,100705,104158,171282	Adh1,Cyp2b10,Cyp3a13,Ephx1,Slc1a3,Acsl4,Cyp39a1,Hacd4,Acacb,Ces1d,Acot4	11/566
2_Member	KEGG Pathway	mmu00830	Retinol metabolism - Mus musculus (house mouse)	-2.17785	0	11522,13088,13113,54150	Adh1,Cyp2b10,Cyp3a13,Rdh7	4/97
3_Summary	GO Biological Processes	GO:0051461	positive regulation of corticotropin secretion	-4.61828	-1.051	16878,30878,58869,11522,11539,13113,14681,20778,50790,54150,70503,76854,108075	Lif,Apln,Pex5l,Adh1,Adora1,Cyp3a13,Gnao1,Scarb1,Acsl4,Rdh7,Ddo,Gper1,Ltbp4	13/-
3_Member	GO Biological Processes	GO:0051461	positive regulation of corticotropin secretion	-4.61828	-1.051	16878,30878,58869	Lif,Apln,Pex5l	3/8
3_Member	GO Biological Processes	GO:0051459	regulation of corticotropin secretion	-4.44465	-0.956	16878,30878,58869	Lif,Apln,Pex5l	3/9
3_Member	GO Biological Processes	GO:0010817	regulation of hormone levels	-2.94588	-0.198	11522,11539,13113,14681,16878,20778,30878,50790,54150,58869,70503,76854,108075	Adh1,Adora1,Cyp3a13,Gnao1,Lif,Scarb1,Apln,Acsl4,Rdh7,Pex5l,Ddo,Gper1,Ltbp4	13/628
3_Member	GO Biological Processes	GO:0002793	positive regulation of peptide secretion	-2.92747	-0.192	11539,16878,30878,50790,58869,76854	Adora1,Lif,Apln,Acsl4,Pex5l,Gper1	6/153
3_Member	GO Biological Processes	GO:0002791	regulation of peptide secretion	-2.31871	0	11539,14681,16878,30878,50790,58869,76854	Adora1,Gnao1,Lif,Apln,Acsl4,Pex5l,Gper1	7/269
3_Member	GO Biological Processes	GO:0090087	regulation of peptide transport	-2.30141	0	11539,14681,16878,30878,50790,58869,76854	Adora1,Gnao1,Lif,Apln,Acsl4,Pex5l,Gper1	7/271
3_Member	GO Biological Processes	GO:0090277	positive regulation of peptide hormone secretion	-2.23086	0	16878,30878,50790,58869,76854	Lif,Apln,Acsl4,Pex5l,Gper1	5/149
3_Member	GO Biological Processes	GO:0044060	regulation of endocrine process	-2.01942	0	16878,30878,58869	Lif,Apln,Pex5l	3/57
4_Summary	GO Biological Processes	GO:0006707	cholesterol catabolic process	-4.61828	-1.051	11816,20778,56050,11539,12520,16592,27273,50790,67758,76854,100705,104158,243168,11522,13088,13113,54150,100041449,71898,11739,16534,27416,68371,18782,227231,13849	Apoe,Scarb1,Cyp39a1,Adora1,Cd81,Fabp5,Pdk4,Acsl4,Aadac,Gper1,Acacb,Ces1d,Hsd17b13,Adh1,Cyp2b10,Cyp3a13,Rdh7,Cyp3a59,Apol9b,Slc25a4,Kcnn4,Abcc5,Pbld1,Pla2g2d,Cps1,Ephx1	26/-
4_Member	GO Biological Processes	GO:0006707	cholesterol catabolic process	-4.61828	-1.051	11816,20778,56050	Apoe,Scarb1,Cyp39a1	3/8
4_Member	GO Biological Processes	GO:0016127	sterol catabolic process	-4.61828	-1.051	11816,20778,56050	Apoe,Scarb1,Cyp39a1	3/8
4_Member	GO Biological Processes	GO:0019216	regulation of lipid metabolic process	-4.19099	-0.769	11539,11816,12520,16592,20778,27273,50790,67758,76854,100705,104158,243168	Adora1,Apoe,Cd81,Fabp5,Scarb1,Pdk4,Acsl4,Aadac,Gper1,Acacb,Ces1d,Hsd17b13	12/401
4_Member	GO Biological Processes	GO:0046164	alcohol catabolic process	-3.9946	-0.656	11522,11816,20778,56050	Adh1,Apoe,Scarb1,Cyp39a1	4/32
4_Member	GO Biological Processes	GO:0043691	reverse cholesterol transport	-3.33896	-0.276	11816,20778,104158	Apoe,Scarb1,Ces1d	3/20
4_Member	GO Biological Processes	GO:0045834	positive regulation of lipid metabolic process	-3.15945	-0.264	11539,11816,12520,20778,67758,104158,243168	Adora1,Apoe,Cd81,Scarb1,Aadac,Ces1d,Hsd17b13	7/191
4_Member	GO Biological Processes	GO:1901616	organic hydroxy compound catabolic process	-3.13808	-0.264	11522,11816,20778,56050	Adh1,Apoe,Scarb1,Cyp39a1	4/53
4_Member	GO Biological Processes	GO:0006706	steroid catabolic process	-3.09942	-0.264	11816,20778,56050	Apoe,Scarb1,Cyp39a1	3/24
4_Member	GO Biological Processes	GO:0046890	regulation of lipid biosynthetic process	-2.84876	-0.168	11816,16592,20778,27273,76854,104158,243168	Apoe,Fabp5,Scarb1,Pdk4,Gper1,Ces1d,Hsd17b13	7/216
4_Member	GO Biological Processes	GO:0008202	steroid metabolic process	-2.84379	-0.168	11816,13088,13113,20778,54150,56050,104158,100041449	Apoe,Cyp2b10,Cyp3a13,Scarb1,Rdh7,Cyp39a1,Ces1d,Cyp3a59	8/279
4_Member	Reactome Gene Sets	R-MMU-2173782	Binding and Uptake of Ligands by Scavenger Receptors	-2.69069	-0.094	11816,20778,71898	Apoe,Scarb1,Apol9b	3/33
4_Member	GO Biological Processes	GO:0050994	regulation of lipid catabolic process	-2.64124	-0.091	11539,20778,67758,100705	Adora1,Scarb1,Aadac,Acacb	4/72
4_Member	GO Biological Processes	GO:0015748	organophosphate ester transport	-2.56963	-0.059	11739,11816,16534,20778,27416	Slc25a4,Apoe,Kcnn4,Scarb1,Abcc5	5/124
4_Member	GO Biological Processes	GO:0055090	acylglycerol homeostasis	-2.48124	-0.014	11539,11816,20778	Adora1,Apoe,Scarb1	3/39
4_Member	GO Biological Processes	GO:0070328	triglyceride homeostasis	-2.48124	-0.014	11539,11816,20778	Adora1,Apoe,Scarb1	3/39
4_Member	GO Biological Processes	GO:0071827	plasma lipoprotein particle organization	-2.48124	-0.014	11816,20778,104158	Apoe,Scarb1,Ces1d	3/39
4_Member	GO Biological Processes	GO:0071825	protein-lipid complex organization	-2.3605	0	11816,20778,104158	Apoe,Scarb1,Ces1d	3/43
4_Member	GO Biological Processes	GO:0007586	digestion	-2.22565	0	16534,20778,56050,68371	Kcnn4,Scarb1,Cyp39a1,Pbld1	4/94
4_Member	GO Biological Processes	GO:0016042	lipid catabolic process	-2.17687	0	11539,11816,18782,20778,56050,104158,227231	Adora1,Apoe,Pla2g2d,Scarb1,Cyp39a1,Ces1d,Cps1	7/286
4_Member	GO Biological Processes	GO:0042632	cholesterol homeostasis	-2.11676	0	11816,20778,56050,104158	Apoe,Scarb1,Cyp39a1,Ces1d	4/101
4_Member	GO Biological Processes	GO:0090207	regulation of triglyceride metabolic process	-2.10634	0	11816,20778,67758	Apoe,Scarb1,Aadac	3/53
4_Member	GO Biological Processes	GO:0055092	sterol homeostasis	-2.10193	0	11816,20778,56050,104158	Apoe,Scarb1,Cyp39a1,Ces1d	4/102
4_Member	GO Biological Processes	GO:0097006	regulation of plasma lipoprotein particle levels	-2.08393	0	11816,20778,104158	Apoe,Scarb1,Ces1d	3/54
4_Member	GO Biological Processes	GO:0006066	alcohol metabolic process	-2.07583	0	11522,11816,13849,20778,54150,56050,104158	Adh1,Apoe,Ephx1,Scarb1,Rdh7,Cyp39a1,Ces1d	7/299
4_Member	GO Biological Processes	GO:0010883	regulation of lipid storage	-2.04049	0	20778,100705,104158	Scarb1,Acacb,Ces1d	3/56
5_Summary	Reactome Gene Sets	R-MMU-9748784	Drug ADME	-3.96313	-0.656	11522,12038,27416,76952,101488,104158	Adh1,Bche,Abcc5,Nt5c2,Slco2b1,Ces1d	6/-
5_Member	Reactome Gene Sets	R-MMU-9748784	Drug ADME	-3.96313	-0.656	11522,12038,27416,76952,101488,104158	Adh1,Bche,Abcc5,Nt5c2,Slco2b1,Ces1d	6/98
5_Member	Reactome Gene Sets	R-MMU-9749641	Aspirin ADME	-2.653	-0.094	12038,101488,104158	Bche,Slco2b1,Ces1d	3/34
6_Summary	GO Biological Processes	GO:0006978	DNA damage response, signal transduction by p53 class mediator resulting in transcription of p21 class mediator	-3.92237	-0.656	12575,14235,20684,27280,245527	Cdkn1a,Foxm1,Sp100,Phlda3,Eda2r	5/-
6_Member	GO Biological Processes	GO:0006978	DNA damage response, signal transduction by p53 class mediator resulting in transcription of p21 class mediator	-3.92237	-0.656	12575,14235,20684	Cdkn1a,Foxm1,Sp100	3/13
6_Member	GO Biological Processes	GO:0042772	DNA damage response, signal transduction resulting in transcription	-3.82008	-0.633	12575,14235,20684	Cdkn1a,Foxm1,Sp100	3/14
6_Member	GO Biological Processes	GO:0072331	signal transduction by p53 class mediator	-3.10294	-0.264	12575,14235,20684,27280,245527	Cdkn1a,Foxm1,Sp100,Phlda3,Eda2r	5/94
6_Member	GO Biological Processes	GO:0030330	DNA damage response, signal transduction by p53 class mediator	-2.61652	-0.082	12575,14235,20684	Cdkn1a,Foxm1,Sp100	3/35
7_Summary	GO Biological Processes	GO:0042311	vasodilation	-3.84809	-0.633	11539,11816,19274,76854,227231,30878,238130,54611,12038,12575,16878,17173,18782,66141,194655,216795,235041,16518,20266,11829,16534,20350,277360	Adora1,Apoe,Ptprm,Gper1,Cps1,Apln,Dock4,Pde3a,Bche,Cdkn1a,Lif,Ascl2,Pla2g2d,Ifitm3,Klf11,Wnt9a,Kank2,Kcnj2,Scn1b,Aqp4,Kcnn4,Sema3f,Prex1	23/-
7_Member	GO Biological Processes	GO:0042311	vasodilation	-3.84809	-0.633	11539,11816,19274,76854,227231	Adora1,Apoe,Ptprm,Gper1,Cps1	5/65
7_Member	GO Biological Processes	GO:0035296	regulation of tube diameter	-3.2555	-0.269	11539,11816,19274,30878,76854,227231,238130	Adora1,Apoe,Ptprm,Apln,Gper1,Cps1,Dock4	7/184
7_Member	GO Biological Processes	GO:0097746	blood vessel diameter maintenance	-3.2555	-0.269	11539,11816,19274,30878,76854,227231,238130	Adora1,Apoe,Ptprm,Apln,Gper1,Cps1,Dock4	7/184
7_Member	GO Biological Processes	GO:0035150	regulation of tube size	-3.24151	-0.269	11539,11816,19274,30878,76854,227231,238130	Adora1,Apoe,Ptprm,Apln,Gper1,Cps1,Dock4	7/185
7_Member	GO Biological Processes	GO:0003018	vascular process in circulatory system	-3.20677	-0.264	11539,11816,19274,30878,54611,76854,227231,238130	Adora1,Apoe,Ptprm,Apln,Pde3a,Gper1,Cps1,Dock4	8/245
7_Member	GO Biological Processes	GO:0008285	negative regulation of cell population proliferation	-2.74321	-0.12	11539,11816,12038,12575,16878,17173,18782,19274,30878,66141,76854,194655,216795,235041	Adora1,Apoe,Bche,Cdkn1a,Lif,Ascl2,Pla2g2d,Ptprm,Apln,Ifitm3,Gper1,Klf11,Wnt9a,Kank2	14/744
7_Member	GO Biological Processes	GO:0008015	blood circulation	-2.6593	-0.094	11539,11816,16518,19274,20266,30878,54611,76854,227231,238130	Adora1,Apoe,Kcnj2,Ptprm,Scn1b,Apln,Pde3a,Gper1,Cps1,Dock4	10/441
7_Member	GO Biological Processes	GO:1904706	negative regulation of vascular associated smooth muscle cell proliferation	-2.653	-0.094	12575,30878,76854	Cdkn1a,Apln,Gper1	3/34
7_Member	GO Biological Processes	GO:0048662	negative regulation of smooth muscle cell proliferation	-2.59776	-0.079	11816,12575,30878,76854	Apoe,Cdkn1a,Apln,Gper1	4/74
7_Member	GO Biological Processes	GO:0003013	circulatory system process	-2.42922	0	11539,11816,16518,19274,20266,30878,54611,76854,227231,238130	Adora1,Apoe,Kcnj2,Ptprm,Scn1b,Apln,Pde3a,Gper1,Cps1,Dock4	10/475
7_Member	GO Biological Processes	GO:0090066	regulation of anatomical structure size	-2.2883	0	11539,11816,11829,16534,19274,20350,30878,76854,227231,238130,277360	Adora1,Apoe,Aqp4,Kcnn4,Ptprm,Sema3f,Apln,Gper1,Cps1,Dock4,Prex1	11/579
8_Summary	GO Biological Processes	GO:0051180	vitamin transport	-3.44872	-0.358	14603,20778,27416,280662	Cblif,Scarb1,Abcc5,Afm	4/-
8_Member	GO Biological Processes	GO:0051180	vitamin transport	-3.44872	-0.358	14603,20778,27416,280662	Cblif,Scarb1,Abcc5,Afm	4/44
9_Summary	GO Biological Processes	GO:0007157	heterophilic cell-cell adhesion via plasma membrane cell adhesion molecules	-3.23466	-0.269	16402,84004,94332,270152,17289,21933	Itga5,Mcam,Cadm3,Jaml,Mertk,Tnfrsf10b	6/-
9_Member	GO Biological Processes	GO:0007157	heterophilic cell-cell adhesion via plasma membrane cell adhesion molecules	-3.23466	-0.269	16402,84004,94332,270152	Itga5,Mcam,Cadm3,Jaml	4/50
9_Member	Reactome Gene Sets	R-MMU-202733	Cell surface interactions at the vascular wall	-2.30943	0	16402,17289,21933,270152	Itga5,Mertk,Tnfrsf10b,Jaml	4/89
10_Summary	GO Biological Processes	GO:0097164	ammonium ion metabolic process	-3.15497	-0.264	12038,13195,140483,11522,27273,227231	Bche,Ddc,Hnmt,Adh1,Pdk4,Cps1	6/-
10_Member	GO Biological Processes	GO:0097164	ammonium ion metabolic process	-3.15497	-0.264	12038,13195,140483	Bche,Ddc,Hnmt	3/23
10_Member	WikiPathways	WP662	Amino acid metabolism	-3.06155	-0.257	11522,13195,27273,140483,227231	Adh1,Ddc,Pdk4,Hnmt,Cps1	5/96
11_Summary	GO Biological Processes	GO:0015718	monocarboxylic acid transport	-3.11143	-0.264	11816,16592,18782,50790,101488,216867,20512,27416,11739,16534,20778,104158	Apoe,Fabp5,Pla2g2d,Acsl4,Slco2b1,Slc16a11,Slc1a3,Abcc5,Slc25a4,Kcnn4,Scarb1,Ces1d	12/-
11_Member	GO Biological Processes	GO:0015718	monocarboxylic acid transport	-3.11143	-0.264	11816,16592,18782,50790,101488,216867	Apoe,Fabp5,Pla2g2d,Acsl4,Slco2b1,Slc16a11	6/141
11_Member	GO Biological Processes	GO:0046942	carboxylic acid transport	-2.78562	-0.131	11816,16592,18782,20512,27416,50790,101488,216867	Apoe,Fabp5,Pla2g2d,Slc1a3,Abcc5,Acsl4,Slco2b1,Slc16a11	8/285
11_Member	GO Biological Processes	GO:0015849	organic acid transport	-2.77608	-0.131	11816,16592,18782,20512,27416,50790,101488,216867	Apoe,Fabp5,Pla2g2d,Slc1a3,Abcc5,Acsl4,Slco2b1,Slc16a11	8/286
11_Member	GO Biological Processes	GO:0015711	organic anion transport	-2.77389	-0.131	11739,11816,16592,18782,20512,27416,50790,101488,216867	Slc25a4,Apoe,Fabp5,Pla2g2d,Slc1a3,Abcc5,Acsl4,Slco2b1,Slc16a11	9/354
11_Member	GO Biological Processes	GO:0015908	fatty acid transport	-2.39887	0	11816,16592,18782,50790	Apoe,Fabp5,Pla2g2d,Acsl4	4/84
11_Member	GO Biological Processes	GO:0006869	lipid transport	-2.2956	0	11816,16534,16592,18782,20778,50790,101488,104158	Apoe,Kcnn4,Fabp5,Pla2g2d,Scarb1,Acsl4,Slco2b1,Ces1d	8/343
11_Member	GO Biological Processes	GO:0010876	lipid localization	-2.02554	0	11816,16534,16592,18782,20778,50790,101488,104158	Apoe,Kcnn4,Fabp5,Pla2g2d,Scarb1,Acsl4,Slco2b1,Ces1d	8/382
12_Summary	GO Biological Processes	GO:0051445	regulation of meiotic cell cycle	-2.96202	-0.201	12316,12323,16878,54611,11749,12125,12575,21933,27280,245527	Aspm,Camk2b,Lif,Pde3a,Anxa6,Bcl2l11,Cdkn1a,Tnfrsf10b,Phlda3,Eda2r	10/-
12_Member	GO Biological Processes	GO:0051445	regulation of meiotic cell cycle	-2.96202	-0.201	12316,12323,16878,54611	Aspm,Camk2b,Lif,Pde3a	4/59
12_Member	GO Biological Processes	GO:0040020	regulation of meiotic nuclear division	-2.48124	-0.014	12323,16878,54611	Camk2b,Lif,Pde3a	3/39
12_Member	GO Biological Processes	GO:0097190	apoptotic signaling pathway	-2.31059	0	11749,12125,12323,12575,21933,27280,54611,245527	Anxa6,Bcl2l11,Camk2b,Cdkn1a,Tnfrsf10b,Phlda3,Pde3a,Eda2r	8/341
13_Summary	GO Biological Processes	GO:0046903	secretion	-2.90233	-0.18	11539,11829,14527,14681,16534,17289,18782,19116,20972,20981,58869,108075	Adora1,Aqp4,Gcgr,Gnao1,Kcnn4,Mertk,Pla2g2d,Prlr,Syngr1,Syt3,Pex5l,Ltbp4	12/-
13_Member	GO Biological Processes	GO:0046903	secretion	-2.90233	-0.18	11539,11829,14527,14681,16534,17289,18782,19116,20972,20981,58869,108075	Adora1,Aqp4,Gcgr,Gnao1,Kcnn4,Mertk,Pla2g2d,Prlr,Syngr1,Syt3,Pex5l,Ltbp4	12/557
13_Member	GO Biological Processes	GO:0007589	body fluid secretion	-2.6635	-0.094	11539,11829,16534,19116	Adora1,Aqp4,Kcnn4,Prlr	4/71
13_Member	GO Biological Processes	GO:0032941	secretion by tissue	-2.61652	-0.082	11539,11829,16534	Adora1,Aqp4,Kcnn4	3/35
14_Summary	GO Biological Processes	GO:0042246	tissue regeneration	-2.88136	-0.178	12520,12575,14463,21682,16878,19116	Cd81,Cdkn1a,Gata4,Tec,Lif,Prlr	6/-
14_Member	GO Biological Processes	GO:0042246	tissue regeneration	-2.88136	-0.178	12520,12575,14463,21682	Cd81,Cdkn1a,Gata4,Tec	4/62
14_Member	GO Biological Processes	GO:0031099	regeneration	-2.6794	-0.094	12520,12575,14463,16878,21682	Cd81,Cdkn1a,Gata4,Lif,Tec	5/117
14_Member	GO Biological Processes	GO:0030890	positive regulation of B cell proliferation	-2.20099	0	12520,12575,19116	Cd81,Cdkn1a,Prlr	3/49
15_Summary	GO Biological Processes	GO:0006897	endocytosis	-2.87686	-0.178	11816,12520,12945,13429,17289,20778,64933,66141,66205,69581,105243	Apoe,Cd81,Dmbt1,Dnm1,Mertk,Scarb1,Ap3m2,Ifitm3,Cd302,Rhou,Slc9a3	11/-
15_Member	GO Biological Processes	GO:0006897	endocytosis	-2.87686	-0.178	11816,12520,12945,13429,17289,20778,64933,66141,66205,69581,105243	Apoe,Cd81,Dmbt1,Dnm1,Mertk,Scarb1,Ap3m2,Ifitm3,Cd302,Rhou,Slc9a3	11/485
15_Member	GO Biological Processes	GO:0006898	receptor-mediated endocytosis	-2.7601	-0.127	11816,12520,12945,13429,66141,105243	Apoe,Cd81,Dmbt1,Dnm1,Ifitm3,Slc9a3	6/165
16_Summary	GO Biological Processes	GO:0010574	regulation of vascular endothelial growth factor production	-2.69069	-0.094	11829,14463,320924,11522,20684,21677,13638,16402,16878,19274	Aqp4,Gata4,Ccbe1,Adh1,Sp100,Tead2,Efna3,Itga5,Lif,Ptprm	10/-
16_Member	GO Biological Processes	GO:0010574	regulation of vascular endothelial growth factor production	-2.69069	-0.094	11829,14463,320924	Aqp4,Gata4,Ccbe1	3/33
16_Member	GO Biological Processes	GO:0032526	response to retinoic acid	-2.25852	0	11522,14463,20684,21677	Adh1,Gata4,Sp100,Tead2	4/92
16_Member	GO Biological Processes	GO:0045765	regulation of angiogenesis	-2.0312	0	13638,14463,16402,16878,19274,20684,320924	Efna3,Gata4,Itga5,Lif,Ptprm,Sp100,Ccbe1	7/305
16_Member	GO Biological Processes	GO:1901342	regulation of vasculature development	-2.0021	0	13638,14463,16402,16878,19274,20684,320924	Efna3,Gata4,Itga5,Lif,Ptprm,Sp100,Ccbe1	7/309
17_Summary	GO Biological Processes	GO:0061024	membrane organization	-2.60777	-0.081	11739,11749,11816,12125,13400,13429,16534,17306,17926,20972,64933,67775,76854	Slc25a4,Anxa6,Apoe,Bcl2l11,Dmpk,Dnm1,Kcnn4,Sypl2,Myoc,Syngr1,Ap3m2,Rtp4,Gper1	13/-
17_Member	GO Biological Processes	GO:0061024	membrane organization	-2.60777	-0.081	11739,11749,11816,12125,13400,13429,16534,17306,17926,20972,64933,67775,76854	Slc25a4,Anxa6,Apoe,Bcl2l11,Dmpk,Dnm1,Kcnn4,Sypl2,Myoc,Syngr1,Ap3m2,Rtp4,Gper1	13/686
18_Summary	Reactome Gene Sets	R-MMU-1566948	Elastic fibre formation	-2.48124	-0.014	16402,16998,108075	Itga5,Ltbp3,Ltbp4	3/-
18_Member	Reactome Gene Sets	R-MMU-1566948	Elastic fibre formation	-2.48124	-0.014	16402,16998,108075	Itga5,Ltbp3,Ltbp4	3/39
19_Summary	GO Biological Processes	GO:0006637	acyl-CoA metabolic process	-2.43639	0	50790,100705,104158,171282,16592,27273,11816,227231	Acsl4,Acacb,Ces1d,Acot4,Fabp5,Pdk4,Apoe,Cps1	8/-
19_Member	GO Biological Processes	GO:0006637	acyl-CoA metabolic process	-2.43639	0	50790,100705,104158,171282	Acsl4,Acacb,Ces1d,Acot4	4/82
19_Member	GO Biological Processes	GO:0035383	thioester metabolic process	-2.43639	0	50790,100705,104158,171282	Acsl4,Acacb,Ces1d,Acot4	4/82
19_Member	GO Biological Processes	GO:0010565	regulation of cellular ketone metabolic process	-2.07017	0	16592,27273,50790,100705,104158	Fabp5,Pdk4,Acsl4,Acacb,Ces1d	5/163
19_Member	GO Biological Processes	GO:0006639	acylglycerol metabolic process	-2.04431	0	11816,50790,104158,227231	Apoe,Acsl4,Ces1d,Cps1	4/106
19_Member	GO Biological Processes	GO:0033865	nucleoside bisphosphate metabolic process	-2.04431	0	50790,100705,104158,171282	Acsl4,Acacb,Ces1d,Acot4	4/106
19_Member	GO Biological Processes	GO:0033875	ribonucleoside bisphosphate metabolic process	-2.04431	0	50790,100705,104158,171282	Acsl4,Acacb,Ces1d,Acot4	4/106
19_Member	GO Biological Processes	GO:0034032	purine nucleoside bisphosphate metabolic process	-2.04431	0	50790,100705,104158,171282	Acsl4,Acacb,Ces1d,Acot4	4/106
19_Member	GO Biological Processes	GO:0006638	neutral lipid metabolic process	-2.01646	0	11816,50790,104158,227231	Apoe,Acsl4,Ces1d,Cps1	4/108
20_Summary	GO Biological Processes	GO:0009636	response to toxic substance	-2.425	0	13195,13849,17750,20266,104158	Ddc,Ephx1,Mt2,Scn1b,Ces1d	5/-
20_Member	GO Biological Processes	GO:0009636	response to toxic substance	-2.425	0	13195,13849,17750,20266,104158	Ddc,Ephx1,Mt2,Scn1b,Ces1d	5/134

## Sheet: C3
GroupID	Category	Term	Description	LogP	Log(q-value)	Genes	Symbols	InTerm_InList
1_Summary	GO Biological Processes	GO:0000278	mitotic cell cycle	-11.3897	-7.123	11852,12235,12236,12325,12428,12442,12450,12531,12571,12615,12704,13605,16328,17758,20620,21877,26934,50883,50927,53892,66371,66977,67177,68014,68612,70099,71375,71782,71819,72119,73710,76843,80986,108000,108961,223921,226154,229841,235559,268697,12193,15201,21973,56526,76464,209086,214552,219072,229776,330938,16906,17220,19075,68275,72787,83815,381280,56739,12006,15512,235587,622675,18631,216848…	Rhob,Bub1,Bub1b,Camk2g,Ccna2,Ccnb2,Ccng1,Cdc25b,Cdk6,Cenpa,Cit,Ect2,Cep250,Map4,Plk2,Tk1,Racgap1,Chek2,Nasp,Ppm1d,Chmp4c,Nuf2,Cdt1,Zwilch,Ube2c,Smc4,Foxn3,Ankle2,Kif23,Tpx2,Tubb2b,Dtl,Ckap2,Cenpf,E2f8,Aaas,Lzts2,Cenpe,Topbp1,Ccnb1,Zfp36l2,Hells,Top2a,Septin6,Knl1,Samd9l,Cep164,Haus4,Cdc14a,Dixdc1,Lmnb1,Mcm7,Prim1,Rpa1,Ndc1,Cenpq,Hjurp,Rec8,Axin2,Hspa2,Parp3,Zfp827,Pex11a,Chd3,Ccdc88c,Spef1,Sass6,…	68/-
1_Member	GO Biological Processes	GO:0000278	mitotic cell cycle	-11.3897	-7.123	11852,12235,12236,12325,12428,12442,12450,12531,12571,12615,12704,13605,16328,17758,20620,21877,26934,50883,50927,53892,66371,66977,67177,68014,68612,70099,71375,71782,71819,72119,73710,76843,80986,108000,108961,223921,226154,229841,235559,268697	Rhob,Bub1,Bub1b,Camk2g,Ccna2,Ccnb2,Ccng1,Cdc25b,Cdk6,Cenpa,Cit,Ect2,Cep250,Map4,Plk2,Tk1,Racgap1,Chek2,Nasp,Ppm1d,Chmp4c,Nuf2,Cdt1,Zwilch,Ube2c,Smc4,Foxn3,Ankle2,Kif23,Tpx2,Tubb2b,Dtl,Ckap2,Cenpf,E2f8,Aaas,Lzts2,Cenpe,Topbp1,Ccnb1	40/579
1_Member	GO Biological Processes	GO:1903047	mitotic cell cycle process	-10.7232	-6.83	11852,12235,12236,12325,12428,12442,12450,12531,12571,12615,12704,13605,17758,20620,21877,26934,50883,50927,53892,66371,66977,67177,68014,68612,70099,71375,71782,71819,72119,76843,80986,223921,226154,229841,235559,268697	Rhob,Bub1,Bub1b,Camk2g,Ccna2,Ccnb2,Ccng1,Cdc25b,Cdk6,Cenpa,Cit,Ect2,Map4,Plk2,Tk1,Racgap1,Chek2,Nasp,Ppm1d,Chmp4c,Nuf2,Cdt1,Zwilch,Ube2c,Smc4,Foxn3,Ankle2,Kif23,Tpx2,Dtl,Ckap2,Aaas,Lzts2,Cenpe,Topbp1,Ccnb1	36/503
1_Member	GO Biological Processes	GO:0051301	cell division	-10.5289	-6.83	11852,12193,12235,12236,12428,12442,12450,12531,12571,12615,12704,13605,15201,17758,21973,26934,50883,56526,66371,66977,68014,68612,70099,71782,71819,72119,76464,80986,209086,214552,219072,226154,229776,229841,268697,330938	Rhob,Zfp36l2,Bub1,Bub1b,Ccna2,Ccnb2,Ccng1,Cdc25b,Cdk6,Cenpa,Cit,Ect2,Hells,Map4,Top2a,Racgap1,Chek2,Septin6,Chmp4c,Nuf2,Zwilch,Ube2c,Smc4,Ankle2,Kif23,Tpx2,Knl1,Ckap2,Samd9l,Cep164,Haus4,Lzts2,Cdc14a,Cenpe,Ccnb1,Dixdc1	36/511
1_Member	Reactome Gene Sets	R-MMU-1640170	Cell Cycle	-7.33481	-3.99	12235,12236,12428,12442,12531,12571,12615,16328,16906,17220,19075,50883,66371,66977,67177,68014,68275,68612,70099,71782,71819,72119,72787,73710,83815,108000,219072,223921,229776,229841,235559,268697,381280	Bub1,Bub1b,Ccna2,Ccnb2,Cdc25b,Cdk6,Cenpa,Cep250,Lmnb1,Mcm7,Prim1,Chek2,Chmp4c,Nuf2,Cdt1,Zwilch,Rpa1,Ube2c,Smc4,Ankle2,Kif23,Tpx2,Ndc1,Tubb2b,Cenpq,Cenpf,Haus4,Aaas,Cdc14a,Cenpe,Topbp1,Ccnb1,Hjurp	33/583
1_Member	Reactome Gene Sets	R-MMU-69278	Cell Cycle, Mitotic	-7.30261	-3.99	12235,12236,12428,12442,12531,12571,12615,16328,16906,17220,19075,66371,66977,67177,68014,68275,68612,70099,71782,71819,72119,72787,73710,83815,108000,219072,223921,229776,229841,268697	Bub1,Bub1b,Ccna2,Ccnb2,Cdc25b,Cdk6,Cenpa,Cep250,Lmnb1,Mcm7,Prim1,Chmp4c,Nuf2,Cdt1,Zwilch,Rpa1,Ube2c,Smc4,Ankle2,Kif23,Tpx2,Ndc1,Tubb2b,Cenpq,Cenpf,Haus4,Aaas,Cdc14a,Cenpe,Ccnb1	30/498
1_Member	GO Biological Processes	GO:0098813	nuclear chromosome segregation	-6.72602	-3.539	12442,12704,21973,26934,50883,56739,66371,66977,67177,70099,71819,72119,72787,76464,83815,108000,223921,229841,268697	Ccnb2,Cit,Top2a,Racgap1,Chek2,Rec8,Chmp4c,Nuf2,Cdt1,Smc4,Kif23,Tpx2,Ndc1,Knl1,Cenpq,Cenpf,Aaas,Cenpe,Ccnb1	19/235
1_Member	GO Biological Processes	GO:0051276	chromosome organization	-6.45127	-3.331	12006,12235,12236,12615,12704,15512,17220,21973,26934,50883,50927,56739,66371,66977,67177,68275,70099,71819,72119,72787,223921,229841,235587,268697,381280,622675	Axin2,Bub1,Bub1b,Cenpa,Cit,Hspa2,Mcm7,Top2a,Racgap1,Chek2,Nasp,Rec8,Chmp4c,Nuf2,Cdt1,Rpa1,Smc4,Kif23,Tpx2,Ndc1,Aaas,Cenpe,Parp3,Ccnb1,Hjurp,Zfp827	26/429
1_Member	GO Biological Processes	GO:0007059	chromosome segregation	-6.34321	-3.253	12235,12442,12704,21973,26934,50883,56739,66371,66977,67177,70099,71819,72119,72787,76464,83815,108000,219072,223921,229841,268697,381280	Bub1,Ccnb2,Cit,Top2a,Racgap1,Chek2,Rec8,Chmp4c,Nuf2,Cdt1,Smc4,Kif23,Tpx2,Ndc1,Knl1,Cenpq,Cenpf,Haus4,Aaas,Cenpe,Ccnb1,Hjurp	22/325
1_Member	GO Biological Processes	GO:0000280	nuclear division	-6.04124	-3.03	12442,12531,12704,15512,21973,26934,50883,56739,66371,66977,67177,68612,70099,71782,71819,72119,72787,223921,229841,235559,268697	Ccnb2,Cdc25b,Cit,Hspa2,Top2a,Racgap1,Chek2,Rec8,Chmp4c,Nuf2,Cdt1,Ube2c,Smc4,Ankle2,Kif23,Tpx2,Ndc1,Aaas,Cenpe,Topbp1,Ccnb1	21/312
1_Member	GO Biological Processes	GO:0048285	organelle fission	-6.03495	-3.03	12442,12531,12704,15512,18631,21973,26934,50883,56739,66371,66977,67177,68612,70099,71782,71819,72119,72787,223921,229841,235559,268697	Ccnb2,Cdc25b,Cit,Hspa2,Pex11a,Top2a,Racgap1,Chek2,Rec8,Chmp4c,Nuf2,Cdt1,Ube2c,Smc4,Ankle2,Kif23,Tpx2,Ndc1,Aaas,Cenpe,Topbp1,Ccnb1	22/339
1_Member	GO Biological Processes	GO:0000819	sister chromatid segregation	-5.6954	-2.79	12704,21973,26934,50883,66371,66977,67177,70099,71819,72119,223921,229841,268697	Cit,Top2a,Racgap1,Chek2,Chmp4c,Nuf2,Cdt1,Smc4,Kif23,Tpx2,Aaas,Cenpe,Ccnb1	13/133
1_Member	GO Biological Processes	GO:0140014	mitotic nuclear division	-5.67532	-2.789	12704,26934,50883,66371,66977,67177,68612,70099,71782,71819,72119,223921,229841,268697	Cit,Racgap1,Chek2,Chmp4c,Nuf2,Cdt1,Ube2c,Smc4,Ankle2,Kif23,Tpx2,Aaas,Cenpe,Ccnb1	14/155
1_Member	GO Biological Processes	GO:0007052	mitotic spindle organization	-5.5827	-2.731	17758,20620,26934,50883,66977,71819,72119,223921,226154,229841,268697	Map4,Plk2,Racgap1,Chek2,Nuf2,Kif23,Tpx2,Aaas,Lzts2,Cenpe,Ccnb1	11/96
1_Member	GO Biological Processes	GO:0007051	spindle organization	-5.5441	-2.709	12442,17758,20620,26934,50883,66977,71819,72119,216848,219072,223921,226154,229841,268697	Ccnb2,Map4,Plk2,Racgap1,Chek2,Nuf2,Kif23,Tpx2,Chd3,Haus4,Aaas,Lzts2,Cenpe,Ccnb1	14/159
1_Member	Reactome Gene Sets	R-MMU-68882	Mitotic Anaphase	-5.21382	-2.424	12235,12236,12442,12615,16906,66371,66977,68014,68612,71782,72787,73710,83815,108000,229841,268697	Bub1,Bub1b,Ccnb2,Cenpa,Lmnb1,Chmp4c,Nuf2,Zwilch,Ube2c,Ankle2,Ndc1,Tubb2b,Cenpq,Cenpf,Cenpe,Ccnb1	16/218
1_Member	Reactome Gene Sets	R-MMU-2555396	Mitotic Metaphase and Anaphase	-5.18852	-2.413	12235,12236,12442,12615,16906,66371,66977,68014,68612,71782,72787,73710,83815,108000,229841,268697	Bub1,Bub1b,Ccnb2,Cenpa,Lmnb1,Chmp4c,Nuf2,Zwilch,Ube2c,Ankle2,Ndc1,Tubb2b,Cenpq,Cenpf,Cenpe,Ccnb1	16/219
1_Member	GO Biological Processes	GO:0000070	mitotic sister chromatid segregation	-5.07946	-2.331	12704,26934,50883,66371,66977,67177,70099,71819,72119,223921,229841,268697	Cit,Racgap1,Chek2,Chmp4c,Nuf2,Cdt1,Smc4,Kif23,Tpx2,Aaas,Cenpe,Ccnb1	12/129
1_Member	GO Biological Processes	GO:1902850	microtubule cytoskeleton organization involved in mitosis	-5.01079	-2.288	12615,17758,20620,26934,50883,66977,71819,72119,223921,226154,229841,268697	Cenpa,Map4,Plk2,Racgap1,Chek2,Nuf2,Kif23,Tpx2,Aaas,Lzts2,Cenpe,Ccnb1	12/131
1_Member	Reactome Gene Sets	R-MMU-68886	M Phase	-4.67876	-2.055	12235,12236,12442,12615,16328,16906,66371,66977,68014,68612,70099,71782,71819,72787,73710,83815,108000,219072,223921,229841,268697	Bub1,Bub1b,Ccnb2,Cenpa,Cep250,Lmnb1,Chmp4c,Nuf2,Zwilch,Ube2c,Smc4,Ankle2,Kif23,Ndc1,Tubb2b,Cenpq,Cenpf,Haus4,Aaas,Cenpe,Ccnb1	21/382
1_Member	GO Biological Processes	GO:0051225	spindle assembly	-3.37109	-1.091	12442,26934,50883,71819,72119,219072,223921,229841	Ccnb2,Racgap1,Chek2,Kif23,Tpx2,Haus4,Aaas,Cenpe	8/92
1_Member	GO Biological Processes	GO:0000226	microtubule cytoskeleton organization	-2.88827	-0.754	12442,12615,16328,17758,20620,26934,50883,66977,68339,70997,71819,72119,72776,73710,216848,219072,223921,226154,229776,229841,268697,320234	Ccnb2,Cenpa,Cep250,Map4,Plk2,Racgap1,Chek2,Nuf2,Ccdc88c,Spef1,Kif23,Tpx2,Sass6,Tubb2b,Chd3,Haus4,Aaas,Lzts2,Cdc14a,Cenpe,Ccnb1,Ccdc66	22/553
1_Member	GO Biological Processes	GO:0090307	mitotic spindle assembly	-2.51616	-0.521	26934,50883,71819,72119,223921	Racgap1,Chek2,Kif23,Tpx2,Aaas	5/51
2_Summary	GO Biological Processes	GO:0010564	regulation of cell cycle process	-10.4946	-6.83	12006,12193,12235,12236,12450,12531,12571,12704,13605,15512,16328,16906,17345,20133,20620,20682,26934,50883,65964,66371,66977,67177,68014,68612,69188,70099,71375,71819,72119,72776,75604,76843,77045,108000,108961,193385,209334,209737,229776,229841,235559,235587,241627,268697,12226,17691,19141,69807	Axin2,Zfp36l2,Bub1,Bub1b,Ccng1,Cdc25b,Cdk6,Cit,Ect2,Hspa2,Cep250,Lmnb1,Mki67,Rrm1,Plk2,Sox9,Racgap1,Chek2,Map3k20,Chmp4c,Nuf2,Cdt1,Zwilch,Ube2c,Kmt2e,Smc4,Foxn3,Kif23,Tpx2,Sass6,Tm4sf5,Dtl,Bcl7a,Cenpf,E2f8,Ripor2,Gen1,Kif15,Cdc14a,Cenpe,Topbp1,Parp3,Wdr76,Ccnb1,Btg1,Sik1,Lgmn,Trim32	48/-
2_Member	GO Biological Processes	GO:0010564	regulation of cell cycle process	-10.4946	-6.83	12006,12193,12235,12236,12450,12531,12571,12704,13605,15512,16328,16906,17345,20133,20620,20682,26934,50883,65964,66371,66977,67177,68014,68612,69188,70099,71375,71819,72119,72776,75604,76843,77045,108000,108961,193385,209334,209737,229776,229841,235559,235587,241627,268697	Axin2,Zfp36l2,Bub1,Bub1b,Ccng1,Cdc25b,Cdk6,Cit,Ect2,Hspa2,Cep250,Lmnb1,Mki67,Rrm1,Plk2,Sox9,Racgap1,Chek2,Map3k20,Chmp4c,Nuf2,Cdt1,Zwilch,Ube2c,Kmt2e,Smc4,Foxn3,Kif23,Tpx2,Sass6,Tm4sf5,Dtl,Bcl7a,Cenpf,E2f8,Ripor2,Gen1,Kif15,Cdc14a,Cenpe,Topbp1,Parp3,Wdr76,Ccnb1	44/731
2_Member	GO Biological Processes	GO:1901987	regulation of cell cycle phase transition	-7.96949	-4.402	12193,12235,12236,12450,12531,12571,15512,16906,20133,50883,65964,66371,66977,67177,68014,68612,69188,71375,72776,75604,76843,77045,108000,209334,229776,229841,235559,241627,268697	Zfp36l2,Bub1,Bub1b,Ccng1,Cdc25b,Cdk6,Hspa2,Lmnb1,Rrm1,Chek2,Map3k20,Chmp4c,Nuf2,Cdt1,Zwilch,Ube2c,Kmt2e,Foxn3,Sass6,Tm4sf5,Dtl,Bcl7a,Cenpf,Gen1,Cdc14a,Cenpe,Topbp1,Wdr76,Ccnb1	29/438
2_Member	GO Biological Processes	GO:1901990	regulation of mitotic cell cycle phase transition	-7.8084	-4.32	12193,12235,12236,12450,12531,12571,15512,16906,20133,66371,66977,68014,68612,69188,71375,72776,75604,76843,77045,108000,209334,229776,229841,235559,268697	Zfp36l2,Bub1,Bub1b,Ccng1,Cdc25b,Cdk6,Hspa2,Lmnb1,Rrm1,Chmp4c,Nuf2,Zwilch,Ube2c,Kmt2e,Foxn3,Sass6,Tm4sf5,Dtl,Bcl7a,Cenpf,Gen1,Cdc14a,Cenpe,Topbp1,Ccnb1	25/341
2_Member	GO Biological Processes	GO:0007346	regulation of mitotic cell cycle	-7.6374	-4.216	12193,12226,12235,12236,12450,12531,12571,15512,16906,17345,17691,19141,20133,50883,65964,66371,66977,68014,68612,69188,71375,72776,75604,76843,77045,108000,209334,229776,229841,235559,268697	Zfp36l2,Btg1,Bub1,Bub1b,Ccng1,Cdc25b,Cdk6,Hspa2,Lmnb1,Mki67,Sik1,Lgmn,Rrm1,Chek2,Map3k20,Chmp4c,Nuf2,Zwilch,Ube2c,Kmt2e,Foxn3,Sass6,Tm4sf5,Dtl,Bcl7a,Cenpf,Gen1,Cdc14a,Cenpe,Topbp1,Ccnb1	31/509
2_Member	GO Biological Processes	GO:0090068	positive regulation of cell cycle process	-6.6697	-3.517	12531,12704,13605,15512,16906,20133,26934,50883,65964,68612,69188,70099,71819,72776,76843,108961,209334,229776,229841,268697	Cdc25b,Cit,Ect2,Hspa2,Lmnb1,Rrm1,Racgap1,Chek2,Map3k20,Ube2c,Kmt2e,Smc4,Kif23,Sass6,Dtl,E2f8,Gen1,Cdc14a,Cenpe,Ccnb1	20/261
2_Member	GO Biological Processes	GO:0010389	regulation of G2/M transition of mitotic cell cycle	-6.1158	-3.053	12450,12531,12571,15512,16906,20133,66371,71375,76843,108000,235559,268697	Ccng1,Cdc25b,Cdk6,Hspa2,Lmnb1,Rrm1,Chmp4c,Foxn3,Dtl,Cenpf,Topbp1,Ccnb1	12/103
2_Member	GO Biological Processes	GO:0045787	positive regulation of cell cycle	-5.805	-2.864	12531,12704,13605,15512,16906,19141,20133,26934,50883,65964,68612,69188,69807,70099,71819,72776,76843,108961,209334,229776,229841,268697	Cdc25b,Cit,Ect2,Hspa2,Lmnb1,Lgmn,Rrm1,Racgap1,Chek2,Map3k20,Ube2c,Kmt2e,Trim32,Smc4,Kif23,Sass6,Dtl,E2f8,Gen1,Cdc14a,Cenpe,Ccnb1	22/350
2_Member	GO Biological Processes	GO:1902749	regulation of cell cycle G2/M phase transition	-5.60112	-2.732	12450,12531,12571,15512,16906,20133,66371,71375,76843,108000,235559,268697	Ccng1,Cdc25b,Cdk6,Hspa2,Lmnb1,Rrm1,Chmp4c,Foxn3,Dtl,Cenpf,Topbp1,Ccnb1	12/115
2_Member	GO Biological Processes	GO:0010971	positive regulation of G2/M transition of mitotic cell cycle	-4.77298	-2.097	12531,15512,16906,20133,76843,268697	Cdc25b,Hspa2,Lmnb1,Rrm1,Dtl,Ccnb1	6/29
2_Member	GO Biological Processes	GO:1901992	positive regulation of mitotic cell cycle phase transition	-4.75671	-2.094	12531,15512,16906,20133,68612,69188,72776,76843,229841,268697	Cdc25b,Hspa2,Lmnb1,Rrm1,Ube2c,Kmt2e,Sass6,Dtl,Cenpe,Ccnb1	10/96
2_Member	GO Biological Processes	GO:1901989	positive regulation of cell cycle phase transition	-4.67825	-2.055	12531,15512,16906,20133,50883,68612,69188,72776,76843,229841,268697	Cdc25b,Hspa2,Lmnb1,Rrm1,Chek2,Ube2c,Kmt2e,Sass6,Dtl,Cenpe,Ccnb1	11/119
2_Member	GO Biological Processes	GO:1902751	positive regulation of cell cycle G2/M phase transition	-4.51387	-1.91	12531,15512,16906,20133,76843,268697	Cdc25b,Hspa2,Lmnb1,Rrm1,Dtl,Ccnb1	6/32
2_Member	GO Biological Processes	GO:0045931	positive regulation of mitotic cell cycle	-4.28992	-1.722	12531,15512,16906,19141,20133,68612,69188,72776,76843,229841,268697	Cdc25b,Hspa2,Lmnb1,Lgmn,Rrm1,Ube2c,Kmt2e,Sass6,Dtl,Cenpe,Ccnb1	11/131
3_Summary	WikiPathways	WP2902	p53 signaling	-7.20031	-3.934	12028,12442,12450,12571,22401,23882,50883,53892,58801,170770,268697,13030,13036,16439,16906,18708,235587,11979,21973,68312,16579,12226,11852,13605,65964,68048,235559,67071,15251,12006,52538	Bax,Ccnb2,Ccng1,Cdk6,Zmat3,Gadd45g,Chek2,Ppm1d,Pmaip1,Bbc3,Ccnb1,Ctsb,Ctsh,Itpr2,Lmnb1,Pik3r1,Parp3,Atp7b,Top2a,Gstm7,Kifap3,Btg1,Rhob,Ect2,Map3k20,Aen,Topbp1,Rps6ka6,Hif1a,Axin2,Acaa2	31/-
3_Member	WikiPathways	WP2902	p53 signaling	-7.20031	-3.934	12028,12442,12450,12571,22401,23882,50883,53892,58801,170770,268697	Bax,Ccnb2,Ccng1,Cdk6,Zmat3,Gadd45g,Chek2,Ppm1d,Pmaip1,Bbc3,Ccnb1	11/67
3_Member	KEGG Pathway	mmu04115	p53 signaling pathway - Mus musculus (house mouse)	-6.86668	-3.641	12028,12442,12450,12571,22401,23882,50883,53892,58801,170770,268697	Bax,Ccnb2,Ccng1,Cdk6,Zmat3,Gadd45g,Chek2,Ppm1d,Pmaip1,Bbc3,Ccnb1	11/72
3_Member	KEGG Pathway	mmu04210	Apoptosis - Mus musculus (house mouse)	-3.4786	-1.156	12028,13030,13036,16439,16906,18708,23882,58801,170770,235587	Bax,Ctsb,Ctsh,Itpr2,Lmnb1,Pik3r1,Gadd45g,Pmaip1,Bbc3,Parp3	10/136
3_Member	KEGG Pathway	mmu01524	Platinum drug resistance - Mus musculus (house mouse)	-3.0304	-0.854	11979,12028,18708,21973,58801,68312,170770	Atp7b,Bax,Pik3r1,Top2a,Pmaip1,Gstm7,Bbc3	7/80
3_Member	GO Biological Processes	GO:0070242	thymocyte apoptotic process	-2.7444	-0.654	12028,16579,50883	Bax,Kifap3,Chek2	3/13
3_Member	GO Biological Processes	GO:2000271	positive regulation of fibroblast apoptotic process	-2.7444	-0.654	12226,58801,170770	Btg1,Pmaip1,Bbc3	3/13
3_Member	GO Biological Processes	GO:0010212	response to ionizing radiation	-2.72959	-0.642	11852,12028,13605,50883,58801,65964,68048,170770,235559	Rhob,Bax,Ect2,Chek2,Pmaip1,Map3k20,Aen,Bbc3,Topbp1	9/142
3_Member	GO Biological Processes	GO:0072331	signal transduction by p53 class mediator	-2.62257	-0.589	12028,50883,53892,58801,67071,68048,170770	Bax,Chek2,Ppm1d,Pmaip1,Rps6ka6,Aen,Bbc3	7/94
3_Member	GO Biological Processes	GO:0042771	intrinsic apoptotic signaling pathway in response to DNA damage by p53 class mediator	-2.43414	-0.473	50883,58801,68048,170770	Chek2,Pmaip1,Aen,Bbc3	4/33
3_Member	GO Biological Processes	GO:0070231	T cell apoptotic process	-2.3403	-0.427	12028,16579,50883,170770	Bax,Kifap3,Chek2,Bbc3	4/35
3_Member	GO Biological Processes	GO:0008630	intrinsic apoptotic signaling pathway in response to DNA damage	-2.25441	-0.39	12028,18708,50883,58801,68048,170770	Bax,Pik3r1,Chek2,Pmaip1,Aen,Bbc3	6/83
3_Member	GO Biological Processes	GO:0070243	regulation of thymocyte apoptotic process	-2.25196	-0.39	15251,16579,170770	Hif1a,Kifap3,Bbc3	3/19
3_Member	KEGG Pathway	mmu05210	Colorectal cancer - Mus musculus (house mouse)	-2.13224	-0.317	12006,12028,18708,23882,58801,170770	Axin2,Bax,Pik3r1,Gadd45g,Pmaip1,Bbc3	6/88
3_Member	GO Biological Processes	GO:1902108	regulation of mitochondrial membrane permeability involved in apoptotic process	-2.06943	-0.291	12028,52538,170770	Bax,Acaa2,Bbc3	3/22
4_Summary	Reactome Gene Sets	R-MMU-194315	Signaling by Rho GTPases	-6.01812	-3.03	11852,11858,12235,12236,12615,12704,13605,14026,16906,18708,26934,27360,53972,66977,68014,69288,71782,73167,73710,75974,76763,83815,106504,108000,207495,214137,223921,229841,244418,263406	Rhob,Rnd2,Bub1,Bub1b,Cenpa,Cit,Ect2,Evl,Lmnb1,Pik3r1,Racgap1,Add3,Ngef,Nuf2,Zwilch,Rhobtb1,Ankle2,Arhgap8,Tubb2b,Dock11,Mospd2,Cenpq,Stk38,Cenpf,Baiap2l2,Arhgap29,Aaas,Cenpe,Prag1,Plekhg3	30/-
4_Member	Reactome Gene Sets	R-MMU-194315	Signaling by Rho GTPases	-6.01812	-3.03	11852,11858,12235,12236,12615,12704,13605,14026,16906,18708,26934,27360,53972,66977,68014,69288,71782,73167,73710,75974,76763,83815,106504,108000,207495,214137,223921,229841,244418,263406	Rhob,Rnd2,Bub1,Bub1b,Cenpa,Cit,Ect2,Evl,Lmnb1,Pik3r1,Racgap1,Add3,Ngef,Nuf2,Zwilch,Rhobtb1,Ankle2,Arhgap8,Tubb2b,Dock11,Mospd2,Cenpq,Stk38,Cenpf,Baiap2l2,Arhgap29,Aaas,Cenpe,Prag1,Plekhg3	30/572
4_Member	Reactome Gene Sets	R-MMU-9716542	Signaling by Rho GTPases, Miro GTPases and RHOBTB3	-5.78801	-2.864	11852,11858,12235,12236,12615,12704,13605,14026,16906,18708,26934,27360,53972,66977,68014,69288,71782,73167,73710,75974,76763,83815,106504,108000,207495,214137,223921,229841,244418,263406	Rhob,Rnd2,Bub1,Bub1b,Cenpa,Cit,Ect2,Evl,Lmnb1,Pik3r1,Racgap1,Add3,Ngef,Nuf2,Zwilch,Rhobtb1,Ankle2,Arhgap8,Tubb2b,Dock11,Mospd2,Cenpq,Stk38,Cenpf,Baiap2l2,Arhgap29,Aaas,Cenpe,Prag1,Plekhg3	30/587
4_Member	Reactome Gene Sets	R-MMU-9012999	RHO GTPase cycle	-3.99002	-1.494	11852,11858,12704,13605,16906,18708,26934,27360,53972,69288,71782,73167,75974,76763,106504,207495,214137,223921,244418,263406	Rhob,Rnd2,Cit,Ect2,Lmnb1,Pik3r1,Racgap1,Add3,Ngef,Rhobtb1,Ankle2,Arhgap8,Dock11,Mospd2,Stk38,Baiap2l2,Arhgap29,Aaas,Prag1,Plekhg3	20/395
4_Member	Reactome Gene Sets	R-MMU-9013148	CDC42 GTPase cycle	-2.90505	-0.758	13605,18708,26934,53972,75974,214137,263406	Ect2,Pik3r1,Racgap1,Ngef,Dock11,Arhgap29,Plekhg3	7/84
4_Member	Reactome Gene Sets	R-MMU-8980692	RHOA GTPase cycle	-2.90445	-0.758	12704,13605,18708,26934,53972,73167,214137,223921,263406	Cit,Ect2,Pik3r1,Racgap1,Ngef,Arhgap8,Arhgap29,Aaas,Plekhg3	9/134
5_Summary	GO Biological Processes	GO:0044772	mitotic cell cycle phase transition	-5.81097	-2.864	12236,12325,12428,12442,12450,12531,12571,12704,20620,50883,50927,53892,68612,268697,12235,17220,23882,67177,76464,229776,18708,67071,12193,16439,58800,56739	Bub1b,Camk2g,Ccna2,Ccnb2,Ccng1,Cdc25b,Cdk6,Cit,Plk2,Chek2,Nasp,Ppm1d,Ube2c,Ccnb1,Bub1,Mcm7,Gadd45g,Cdt1,Knl1,Cdc14a,Pik3r1,Rps6ka6,Zfp36l2,Itpr2,Trpm7,Rec8	26/-
5_Member	GO Biological Processes	GO:0044772	mitotic cell cycle phase transition	-5.81097	-2.864	12236,12325,12428,12442,12450,12531,12571,12704,20620,50883,50927,53892,68612,268697	Bub1b,Camk2g,Ccna2,Ccnb2,Ccng1,Cdc25b,Cdk6,Cit,Plk2,Chek2,Nasp,Ppm1d,Ube2c,Ccnb1	14/151
5_Member	GO Biological Processes	GO:0044770	cell cycle phase transition	-5.41705	-2.603	12236,12325,12428,12442,12450,12531,12571,12704,20620,50883,50927,53892,68612,268697	Bub1b,Camk2g,Ccna2,Ccnb2,Ccng1,Cdc25b,Cdk6,Cit,Plk2,Chek2,Nasp,Ppm1d,Ube2c,Ccnb1	14/163
5_Member	KEGG Pathway	mmu04110	Cell cycle - Mus musculus (house mouse)	-4.95984	-2.25	12235,12236,12428,12442,12531,12571,17220,23882,50883,67177,76464,229776,268697	Bub1,Bub1b,Ccna2,Ccnb2,Cdc25b,Cdk6,Mcm7,Gadd45g,Chek2,Cdt1,Knl1,Cdc14a,Ccnb1	13/155
5_Member	GO Biological Processes	GO:0044839	cell cycle G2/M phase transition	-3.54683	-1.204	12428,12442,12531,12704,50883,53892	Ccna2,Ccnb2,Cdc25b,Cit,Chek2,Ppm1d	6/47
5_Member	Reactome Gene Sets	R-MMU-69273	Cyclin A/B1/B2 associated events during G2/M transition	-3.10885	-0.91	12428,12442,12531,268697	Ccna2,Ccnb2,Cdc25b,Ccnb1	4/22
5_Member	GO Biological Processes	GO:0000086	G2/M transition of mitotic cell cycle	-2.89545	-0.754	12428,12531,12704,50883,53892	Ccna2,Cdc25b,Cit,Chek2,Ppm1d	5/42
5_Member	KEGG Pathway	mmu04914	Progesterone-mediated oocyte maturation - Mus musculus (house mouse)	-2.67586	-0.609	12235,12428,12442,12531,18708,67071,268697	Bub1,Ccna2,Ccnb2,Cdc25b,Pik3r1,Rps6ka6,Ccnb1	7/92
5_Member	KEGG Pathway	mmu04218	Cellular senescence - Mus musculus (house mouse)	-2.48176	-0.494	12193,12428,12442,12571,16439,18708,23882,50883,58800,268697	Zfp36l2,Ccna2,Ccnb2,Cdk6,Itpr2,Pik3r1,Gadd45g,Chek2,Trpm7,Ccnb1	10/184
5_Member	KEGG Pathway	mmu04114	Oocyte meiosis - Mus musculus (house mouse)	-2.02458	-0.26	12235,12325,12442,16439,56739,67071,268697	Bub1,Camk2g,Ccnb2,Itpr2,Rec8,Rps6ka6,Ccnb1	7/121
6_Summary	GO Biological Processes	GO:0008285	negative regulation of cell population proliferation	-5.40745	-2.603	11727,11818,12006,12028,12226,12571,13388,14739,16147,16579,17872,18708,18784,20677,20682,20971,21848,22057,22241,22337,29811,53381,54485,58801,58859,60599,69807,73916,193385,218820,226154,229473,269275,319757	Ang,Apoh,Axin2,Bax,Btg1,Cdk6,Dll1,S1pr2,Ihh,Kifap3,Ppp1r15a,Pik3r1,Pla2g5,Sox4,Sox9,Sdc4,Trim24,Tob1,Ulk1,Vdr,Ndrg2,Prdx4,Dll4,Pmaip1,Efemp2,Trp53inp1,Trim32,Ift57,Ripor2,Zfp503,Lzts2,Tmem131l,Acvr1c,Smo	34/-
6_Member	GO Biological Processes	GO:0008285	negative regulation of cell population proliferation	-5.40745	-2.603	11727,11818,12006,12028,12226,12571,13388,14739,16147,16579,17872,18708,18784,20677,20682,20971,21848,22057,22241,22337,29811,53381,54485,58801,58859,60599,69807,73916,193385,218820,226154,229473,269275,319757	Ang,Apoh,Axin2,Bax,Btg1,Cdk6,Dll1,S1pr2,Ihh,Kifap3,Ppp1r15a,Pik3r1,Pla2g5,Sox4,Sox9,Sdc4,Trim24,Tob1,Ulk1,Vdr,Ndrg2,Prdx4,Dll4,Pmaip1,Efemp2,Trp53inp1,Trim32,Ift57,Ripor2,Zfp503,Lzts2,Tmem131l,Acvr1c,Smo	34/744
7_Summary	GO Biological Processes	GO:0051983	regulation of chromosome segregation	-5.07946	-2.331	12235,12236,12704,17345,66977,68014,68612,70099,77045,209334,229841,268697,12442,12615,73710,83815,108000,16328,219072,11852,14026,12428,17220,50883,68275,235559,66371,67177,12006,21973,76464,56739	Bub1,Bub1b,Cit,Mki67,Nuf2,Zwilch,Ube2c,Smc4,Bcl7a,Gen1,Cenpe,Ccnb1,Ccnb2,Cenpa,Tubb2b,Cenpq,Cenpf,Cep250,Haus4,Rhob,Evl,Ccna2,Mcm7,Chek2,Rpa1,Topbp1,Chmp4c,Cdt1,Axin2,Top2a,Knl1,Rec8	32/-
7_Member	GO Biological Processes	GO:0051983	regulation of chromosome segregation	-5.07946	-2.331	12235,12236,12704,17345,66977,68014,68612,70099,77045,209334,229841,268697	Bub1,Bub1b,Cit,Mki67,Nuf2,Zwilch,Ube2c,Smc4,Bcl7a,Gen1,Cenpe,Ccnb1	12/129
7_Member	GO Biological Processes	GO:1905818	regulation of chromosome separation	-5.03229	-2.297	12235,12236,66977,68014,68612,70099,209334,229841,268697	Bub1,Bub1b,Nuf2,Zwilch,Ube2c,Smc4,Gen1,Cenpe,Ccnb1	9/71
7_Member	GO Biological Processes	GO:0010965	regulation of mitotic sister chromatid separation	-4.80843	-2.122	12235,12236,66977,68014,68612,209334,229841,268697	Bub1,Bub1b,Nuf2,Zwilch,Ube2c,Gen1,Cenpe,Ccnb1	8/58
7_Member	Reactome Gene Sets	R-MMU-2500257	Resolution of Sister Chromatid Cohesion	-4.74784	-2.094	12235,12236,12442,12615,66977,68014,73710,83815,108000,229841,268697	Bub1,Bub1b,Ccnb2,Cenpa,Nuf2,Zwilch,Tubb2b,Cenpq,Cenpf,Cenpe,Ccnb1	11/117
7_Member	Reactome Gene Sets	R-MMU-68877	Mitotic Prometaphase	-4.73182	-2.088	12235,12236,12442,12615,16328,66977,68014,70099,73710,83815,108000,219072,229841,268697	Bub1,Bub1b,Ccnb2,Cenpa,Cep250,Nuf2,Zwilch,Smc4,Tubb2b,Cenpq,Cenpf,Haus4,Cenpe,Ccnb1	14/187
7_Member	GO Biological Processes	GO:0033045	regulation of sister chromatid segregation	-4.41611	-1.822	12235,12236,12704,66977,68014,68612,77045,209334,229841,268697	Bub1,Bub1b,Cit,Nuf2,Zwilch,Ube2c,Bcl7a,Gen1,Cenpe,Ccnb1	10/105
7_Member	Reactome Gene Sets	R-MMU-5663220	RHO GTPases Activate Formins	-4.28992	-1.722	11852,12235,12236,12615,14026,66977,68014,73710,83815,108000,229841	Rhob,Bub1,Bub1b,Cenpa,Evl,Nuf2,Zwilch,Tubb2b,Cenpq,Cenpf,Cenpe	11/131
7_Member	GO Biological Processes	GO:0030071	regulation of mitotic metaphase/anaphase transition	-4.23454	-1.684	12235,12236,66977,68014,68612,77045,209334,229841,268697	Bub1,Bub1b,Nuf2,Zwilch,Ube2c,Bcl7a,Gen1,Cenpe,Ccnb1	9/89
7_Member	GO Biological Processes	GO:1902099	regulation of metaphase/anaphase transition of cell cycle	-4.12104	-1.595	12235,12236,66977,68014,68612,77045,209334,229841,268697	Bub1,Bub1b,Nuf2,Zwilch,Ube2c,Bcl7a,Gen1,Cenpe,Ccnb1	9/92
7_Member	GO Biological Processes	GO:0033047	regulation of mitotic sister chromatid segregation	-3.99408	-1.494	12235,12236,66977,68014,209334,229841,268697	Bub1,Bub1b,Nuf2,Zwilch,Gen1,Cenpe,Ccnb1	7/56
7_Member	Reactome Gene Sets	R-MMU-69620	Cell Cycle Checkpoints	-3.94714	-1.466	12235,12236,12428,12442,12615,17220,50883,66977,68014,68275,68612,83815,108000,229841,235559,268697	Bub1,Bub1b,Ccna2,Ccnb2,Cenpa,Mcm7,Chek2,Nuf2,Zwilch,Rpa1,Ube2c,Cenpq,Cenpf,Cenpe,Topbp1,Ccnb1	16/277
7_Member	GO Biological Processes	GO:0051310	metaphase plate congression	-3.75579	-1.322	66371,66977,67177,83815,108000,229841,268697	Chmp4c,Nuf2,Cdt1,Cenpq,Cenpf,Cenpe,Ccnb1	7/61
7_Member	Reactome Gene Sets	R-MMU-9648025	EML4 and NUDC in mitotic spindle formation	-3.64699	-1.244	12235,12236,12615,66977,68014,73710,83815,108000,229841	Bub1,Bub1b,Cenpa,Nuf2,Zwilch,Tubb2b,Cenpq,Cenpf,Cenpe	9/106
7_Member	Reactome Gene Sets	R-MMU-69618	Mitotic Spindle Checkpoint	-3.61621	-1.242	12235,12236,12615,66977,68014,68612,83815,108000,229841	Bub1,Bub1b,Cenpa,Nuf2,Zwilch,Ube2c,Cenpq,Cenpf,Cenpe	9/107
7_Member	GO Biological Processes	GO:0051383	kinetochore organization	-3.56312	-1.216	12615,66977,70099,229841	Cenpa,Nuf2,Smc4,Cenpe	4/17
7_Member	Reactome Gene Sets	R-MMU-141424	Amplification of signal from the kinetochores	-3.43597	-1.128	12235,12236,12615,66977,68014,83815,108000,229841	Bub1,Bub1b,Cenpa,Nuf2,Zwilch,Cenpq,Cenpf,Cenpe	8/90
7_Member	Reactome Gene Sets	R-MMU-141444	Amplification of signal from unattached kinetochores via a MAD2 inhibitory signal	-3.43597	-1.128	12235,12236,12615,66977,68014,83815,108000,229841	Bub1,Bub1b,Cenpa,Nuf2,Zwilch,Cenpq,Cenpf,Cenpe	8/90
7_Member	GO Biological Processes	GO:0007094	mitotic spindle assembly checkpoint signaling	-3.38773	-1.103	12235,12236,66977,68014,229841	Bub1,Bub1b,Nuf2,Zwilch,Cenpe	5/33
7_Member	GO Biological Processes	GO:0071173	spindle assembly checkpoint signaling	-3.38773	-1.103	12235,12236,66977,68014,229841	Bub1,Bub1b,Nuf2,Zwilch,Cenpe	5/33
7_Member	GO Biological Processes	GO:0007088	regulation of mitotic nuclear division	-3.32753	-1.061	12235,12236,17345,66977,68014,68612,209334,229841,268697	Bub1,Bub1b,Mki67,Nuf2,Zwilch,Ube2c,Gen1,Cenpe,Ccnb1	9/117
7_Member	GO Biological Processes	GO:0071174	mitotic spindle checkpoint signaling	-3.26553	-1.016	12235,12236,66977,68014,229841	Bub1,Bub1b,Nuf2,Zwilch,Cenpe	5/35
7_Member	GO Biological Processes	GO:0031577	spindle checkpoint signaling	-3.2075	-0.998	12235,12236,66977,68014,229841	Bub1,Bub1b,Nuf2,Zwilch,Cenpe	5/36
7_Member	GO Biological Processes	GO:0033046	negative regulation of sister chromatid segregation	-3.2075	-0.998	12235,12236,66977,68014,229841	Bub1,Bub1b,Nuf2,Zwilch,Cenpe	5/36
7_Member	GO Biological Processes	GO:0033048	negative regulation of mitotic sister chromatid segregation	-3.2075	-0.998	12235,12236,66977,68014,229841	Bub1,Bub1b,Nuf2,Zwilch,Cenpe	5/36
7_Member	GO Biological Processes	GO:0045841	negative regulation of mitotic metaphase/anaphase transition	-3.2075	-0.998	12235,12236,66977,68014,229841	Bub1,Bub1b,Nuf2,Zwilch,Cenpe	5/36
7_Member	GO Biological Processes	GO:2000816	negative regulation of mitotic sister chromatid separation	-3.2075	-0.998	12235,12236,66977,68014,229841	Bub1,Bub1b,Nuf2,Zwilch,Cenpe	5/36
7_Member	GO Biological Processes	GO:0051303	establishment of chromosome localization	-3.12974	-0.924	66371,66977,67177,83815,108000,229841,268697	Chmp4c,Nuf2,Cdt1,Cenpq,Cenpf,Cenpe,Ccnb1	7/77
7_Member	GO Biological Processes	GO:1902100	negative regulation of metaphase/anaphase transition of cell cycle	-3.09699	-0.907	12235,12236,66977,68014,229841	Bub1,Bub1b,Nuf2,Zwilch,Cenpe	5/38
7_Member	GO Biological Processes	GO:1905819	negative regulation of chromosome separation	-3.09699	-0.907	12235,12236,66977,68014,229841	Bub1,Bub1b,Nuf2,Zwilch,Cenpe	5/38
7_Member	GO Biological Processes	GO:0051985	negative regulation of chromosome segregation	-2.9932	-0.823	12235,12236,66977,68014,229841	Bub1,Bub1b,Nuf2,Zwilch,Cenpe	5/40
7_Member	GO Biological Processes	GO:0033044	regulation of chromosome organization	-2.97106	-0.808	12006,12235,12236,12704,21973,66977,68014,68612,70099,77045,209334,229841,268697	Axin2,Bub1,Bub1b,Cit,Top2a,Nuf2,Zwilch,Ube2c,Smc4,Bcl7a,Gen1,Cenpe,Ccnb1	13/245
7_Member	GO Biological Processes	GO:0050000	chromosome localization	-2.93566	-0.776	66371,66977,67177,83815,108000,229841,268697	Chmp4c,Nuf2,Cdt1,Cenpq,Cenpf,Cenpe,Ccnb1	7/83
7_Member	GO Biological Processes	GO:0008608	attachment of spindle microtubules to kinetochore	-2.89094	-0.754	66977,67177,76464,229841	Nuf2,Cdt1,Knl1,Cenpe	4/25
7_Member	GO Biological Processes	GO:0051315	attachment of mitotic spindle microtubules to kinetochore	-2.85207	-0.725	66977,67177,229841	Nuf2,Cdt1,Cenpe	3/12
7_Member	GO Biological Processes	GO:0051177	meiotic sister chromatid cohesion	-2.7444	-0.654	12235,12236,56739	Bub1,Bub1b,Rec8	3/13
7_Member	GO Biological Processes	GO:0045839	negative regulation of mitotic nuclear division	-2.71577	-0.631	12235,12236,66977,68014,229841	Bub1,Bub1b,Nuf2,Zwilch,Cenpe	5/46
7_Member	GO Biological Processes	GO:0007080	mitotic metaphase plate congression	-2.63289	-0.595	66371,66977,67177,229841,268697	Chmp4c,Nuf2,Cdt1,Cenpe,Ccnb1	5/48
7_Member	Reactome Gene Sets	R-MMU-195258	RHO GTPase Effectors	-2.60009	-0.574	11852,12235,12236,12615,12704,14026,66977,68014,73710,83815,108000,229841	Rhob,Bub1,Bub1b,Cenpa,Cit,Evl,Nuf2,Zwilch,Tubb2b,Cenpq,Cenpf,Cenpe	12/238
7_Member	GO Biological Processes	GO:0051783	regulation of nuclear division	-2.54841	-0.544	12235,12236,17345,66977,68014,68612,209334,229841,268697	Bub1,Bub1b,Mki67,Nuf2,Zwilch,Ube2c,Gen1,Cenpe,Ccnb1	9/151
7_Member	Reactome Gene Sets	R-MMU-2467813	Separation of Sister Chromatids	-2.5157	-0.521	12235,12236,12615,66977,68014,68612,73710,83815,108000,229841	Bub1,Bub1b,Cenpa,Nuf2,Zwilch,Ube2c,Tubb2b,Cenpq,Cenpf,Cenpe	10/182
7_Member	GO Biological Processes	GO:0051784	negative regulation of nuclear division	-2.33924	-0.427	12235,12236,66977,68014,229841	Bub1,Bub1b,Nuf2,Zwilch,Cenpe	5/56
7_Member	GO Biological Processes	GO:2001251	negative regulation of chromosome organization	-2.25441	-0.39	12235,12236,21973,66977,68014,229841	Bub1,Bub1b,Top2a,Nuf2,Zwilch,Cenpe	6/83
8_Summary	GO Biological Processes	GO:0000075	cell cycle checkpoint signaling	-4.84053	-2.142	12235,12236,12450,50883,65964,66371,66977,67177,68014,71375,76843,229841,235559,12193,11852,12226,12571,108961,53892,67071	Bub1,Bub1b,Ccng1,Chek2,Map3k20,Chmp4c,Nuf2,Cdt1,Zwilch,Foxn3,Dtl,Cenpe,Topbp1,Zfp36l2,Rhob,Btg1,Cdk6,E2f8,Ppm1d,Rps6ka6	20/-
8_Member	GO Biological Processes	GO:0000075	cell cycle checkpoint signaling	-4.84053	-2.142	12235,12236,12450,50883,65964,66371,66977,67177,68014,71375,76843,229841,235559	Bub1,Bub1b,Ccng1,Chek2,Map3k20,Chmp4c,Nuf2,Cdt1,Zwilch,Foxn3,Dtl,Cenpe,Topbp1	13/159
8_Member	GO Biological Processes	GO:0007093	mitotic cell cycle checkpoint signaling	-4.28992	-1.722	12235,12236,12450,50883,66371,66977,68014,71375,76843,229841,235559	Bub1,Bub1b,Ccng1,Chek2,Chmp4c,Nuf2,Zwilch,Foxn3,Dtl,Cenpe,Topbp1	11/131
8_Member	GO Biological Processes	GO:1901988	negative regulation of cell cycle phase transition	-3.79819	-1.358	12193,12235,12236,12450,50883,65964,66371,66977,67177,68014,71375,76843,229841,235559	Zfp36l2,Bub1,Bub1b,Ccng1,Chek2,Map3k20,Chmp4c,Nuf2,Cdt1,Zwilch,Foxn3,Dtl,Cenpe,Topbp1	14/228
8_Member	GO Biological Processes	GO:0045786	negative regulation of cell cycle	-3.61071	-1.242	11852,12193,12226,12235,12236,12450,12571,50883,65964,66371,66977,67177,68014,71375,76843,108961,229841,235559	Rhob,Zfp36l2,Btg1,Bub1,Bub1b,Ccng1,Cdk6,Chek2,Map3k20,Chmp4c,Nuf2,Cdt1,Zwilch,Foxn3,Dtl,E2f8,Cenpe,Topbp1	18/358
8_Member	GO Biological Processes	GO:0010948	negative regulation of cell cycle process	-3.50269	-1.171	12193,12235,12236,12450,50883,65964,66371,66977,67177,68014,71375,76843,108961,229841,235559	Zfp36l2,Bub1,Bub1b,Ccng1,Chek2,Map3k20,Chmp4c,Nuf2,Cdt1,Zwilch,Foxn3,Dtl,E2f8,Cenpe,Topbp1	15/273
8_Member	GO Biological Processes	GO:1901991	negative regulation of mitotic cell cycle phase transition	-3.35826	-1.083	12193,12235,12236,12450,66371,66977,68014,71375,76843,229841,235559	Zfp36l2,Bub1,Bub1b,Ccng1,Chmp4c,Nuf2,Zwilch,Foxn3,Dtl,Cenpe,Topbp1	11/167
8_Member	GO Biological Processes	GO:0045930	negative regulation of mitotic cell cycle	-3.31401	-1.052	12193,12226,12235,12236,12450,50883,66371,66977,68014,71375,76843,229841,235559	Zfp36l2,Btg1,Bub1,Bub1b,Ccng1,Chek2,Chmp4c,Nuf2,Zwilch,Foxn3,Dtl,Cenpe,Topbp1	13/225
8_Member	GO Biological Processes	GO:0042770	signal transduction in response to DNA damage	-2.40516	-0.461	12450,50883,53892,65964,67071,71375,76843,235559	Ccng1,Chek2,Ppm1d,Map3k20,Rps6ka6,Foxn3,Dtl,Topbp1	8/130
8_Member	GO Biological Processes	GO:0031570	DNA integrity checkpoint signaling	-2.33147	-0.421	12450,50883,65964,67177,71375,76843,235559	Ccng1,Chek2,Map3k20,Cdt1,Foxn3,Dtl,Topbp1	7/106
8_Member	GO Biological Processes	GO:0007095	mitotic G2 DNA damage checkpoint signaling	-2.25265	-0.39	12450,71375,76843,235559	Ccng1,Foxn3,Dtl,Topbp1	4/37
8_Member	GO Biological Processes	GO:0010972	negative regulation of G2/M transition of mitotic cell cycle	-2.09366	-0.298	12450,66371,71375,76843,235559	Ccng1,Chmp4c,Foxn3,Dtl,Topbp1	5/64
8_Member	GO Biological Processes	GO:1902750	negative regulation of cell cycle G2/M phase transition	-2.03829	-0.27	12450,66371,71375,76843,235559	Ccng1,Chmp4c,Foxn3,Dtl,Topbp1	5/66
9_Summary	GO Biological Processes	GO:0006468	protein phosphorylation	-4.64216	-2.029	12028,12235,12236,12325,12531,12571,12704,13846,17691,18708,18759,19134,20620,20682,21848,22241,23920,26412,26921,50883,58800,65964,67071,73086,75292,106504,106522,207565,234878,244418,268697,269275	Bax,Bub1,Bub1b,Camk2g,Cdc25b,Cdk6,Cit,Ephb4,Sik1,Pik3r1,Prkci,Prpf4b,Plk2,Sox9,Trim24,Ulk1,Insrr,Map4k2,Map4k4,Chek2,Trpm7,Map3k20,Rps6ka6,Rps6ka5,Prkd3,Stk38,Pkdcc,Camkk2,Map3k21,Prag1,Ccnb1,Acvr1c	32/-
9_Member	GO Biological Processes	GO:0006468	protein phosphorylation	-4.64216	-2.029	12028,12235,12236,12325,12531,12571,12704,13846,17691,18708,18759,19134,20620,20682,21848,22241,23920,26412,26921,50883,58800,65964,67071,73086,75292,106504,106522,207565,234878,244418,268697,269275	Bax,Bub1,Bub1b,Camk2g,Cdc25b,Cdk6,Cit,Ephb4,Sik1,Pik3r1,Prkci,Prpf4b,Plk2,Sox9,Trim24,Ulk1,Insrr,Map4k2,Map4k4,Chek2,Trpm7,Map3k20,Rps6ka6,Rps6ka5,Prkd3,Stk38,Pkdcc,Camkk2,Map3k21,Prag1,Ccnb1,Acvr1c	32/740
9_Member	GO Biological Processes	GO:0046777	protein autophosphorylation	-2.24341	-0.387	12325,13846,17691,21848,22241,23920,50883,58800,65964,207565	Camk2g,Ephb4,Sik1,Trim24,Ulk1,Insrr,Chek2,Trpm7,Map3k20,Camkk2	10/199
10_Summary	GO Biological Processes	GO:0051129	negative regulation of cellular component organization	-4.26755	-1.708	11305,12235,12236,12704,14026,15512,15982,17387,17758,18708,20562,20682,21833,21973,22241,22351,26921,27360,52538,53972,66977,68014,70997,72119,77832,80708,80986,94091,228357,229841,244418,622675	Abca2,Bub1,Bub1b,Cit,Evl,Hspa2,Ifrd1,Mmp14,Map4,Pik3r1,Slit1,Sox9,Thra,Top2a,Ulk1,Vill,Map4k4,Add3,Acaa2,Ngef,Nuf2,Zwilch,Spef1,Tpx2,Tchp,Pacsin3,Ckap2,Trim11,Lrp4,Cenpe,Prag1,Zfp827	32/-
10_Member	GO Biological Processes	GO:0051129	negative regulation of cellular component organization	-4.26755	-1.708	11305,12235,12236,12704,14026,15512,15982,17387,17758,18708,20562,20682,21833,21973,22241,22351,26921,27360,52538,53972,66977,68014,70997,72119,77832,80708,80986,94091,228357,229841,244418,622675	Abca2,Bub1,Bub1b,Cit,Evl,Hspa2,Ifrd1,Mmp14,Map4,Pik3r1,Slit1,Sox9,Thra,Top2a,Ulk1,Vill,Map4k4,Add3,Acaa2,Ngef,Nuf2,Zwilch,Spef1,Tpx2,Tchp,Pacsin3,Ckap2,Trim11,Lrp4,Cenpe,Prag1,Zfp827	32/774
10_Member	GO Biological Processes	GO:0010639	negative regulation of organelle organization	-2.66434	-0.605	12235,12236,14026,17758,18708,21973,22351,27360,52538,66977,68014,70997,72119,77832,80986,229841	Bub1,Bub1b,Evl,Map4,Pik3r1,Top2a,Vill,Add3,Acaa2,Nuf2,Zwilch,Spef1,Tpx2,Tchp,Ckap2,Cenpe	16/364
10_Member	GO Biological Processes	GO:1901880	negative regulation of protein depolymerization	-2.44256	-0.473	14026,22351,27360,70997,72119,80986	Evl,Vill,Add3,Spef1,Tpx2,Ckap2	6/76
10_Member	GO Biological Processes	GO:0043242	negative regulation of protein-containing complex disassembly	-2.17999	-0.346	14026,22351,27360,70997,72119,80986	Evl,Vill,Add3,Spef1,Tpx2,Ckap2	6/86
10_Member	GO Biological Processes	GO:0051016	barbed-end actin filament capping	-2.12689	-0.317	14026,22351,27360	Evl,Vill,Add3	3/21
11_Summary	GO Biological Processes	GO:0048525	negative regulation of viral process	-4.20884	-1.666	17069,23962,69807,80287,94091,98999,209387,217069,228607,235047,12767,21973,12028,15251,58801,70796,71768,117198,217845	Ly6e,Oasl2,Trim32,Apobec3,Trim11,Znfx1,Trim30d,Trim25,Mavs,Zfp809,Cxcr4,Top2a,Bax,Hif1a,Pmaip1,Zdhhc1,Vwce,Ivns1abp,Ifi27l2b	19/-
11_Member	GO Biological Processes	GO:0048525	negative regulation of viral process	-4.20884	-1.666	17069,23962,69807,80287,94091,98999,209387,217069,228607,235047	Ly6e,Oasl2,Trim32,Apobec3,Trim11,Znfx1,Trim30d,Trim25,Mavs,Zfp809	10/111
11_Member	GO Biological Processes	GO:0050792	regulation of viral process	-3.42547	-1.123	12767,17069,21973,23962,69807,80287,94091,98999,209387,217069,228607,235047	Cxcr4,Ly6e,Top2a,Oasl2,Trim32,Apobec3,Trim11,Znfx1,Trim30d,Trim25,Mavs,Zfp809	12/191
11_Member	GO Biological Processes	GO:0044790	suppression of viral release by host	-3.03253	-0.854	69807,94091,209387,217069	Trim32,Trim11,Trim30d,Trim25	4/23
11_Member	GO Biological Processes	GO:1903900	regulation of viral life cycle	-2.88742	-0.754	17069,21973,23962,80287,94091,98999,209387,217069,228607,235047	Ly6e,Top2a,Oasl2,Apobec3,Trim11,Znfx1,Trim30d,Trim25,Mavs,Zfp809	10/162
11_Member	GO Biological Processes	GO:0009615	response to virus	-2.68214	-0.609	12028,15251,23962,58801,69807,70796,71768,80287,94091,98999,117198,209387,217069,217845,228607	Bax,Hif1a,Oasl2,Pmaip1,Trim32,Zdhhc1,Vwce,Apobec3,Trim11,Znfx1,Ivns1abp,Trim30d,Trim25,Ifi27l2b,Mavs	15/329
11_Member	GO Biological Processes	GO:0046597	negative regulation of viral entry into host cell	-2.43414	-0.473	17069,94091,209387,217069	Ly6e,Trim11,Trim30d,Trim25	4/33
11_Member	GO Biological Processes	GO:1903901	negative regulation of viral life cycle	-2.29575	-0.406	17069,94091,209387,217069	Ly6e,Trim11,Trim30d,Trim25	4/36
11_Member	GO Biological Processes	GO:0045071	negative regulation of viral genome replication	-2.0657	-0.291	23962,80287,98999,228607,235047	Oasl2,Apobec3,Znfx1,Mavs,Zfp809	5/65
12_Summary	GO Biological Processes	GO:0007589	body fluid secretion	-4.15951	-1.625	11979,12583,14916,15251,22337,53883,216233,232156,12028,14815,20682,319757,11551,11818,14026,18024,18590,192232	Atp7b,Cdo1,Guca2b,Hif1a,Vdr,Celsr2,Socs2,Slc4a5,Bax,Nr3c1,Sox9,Smo,Adra2a,Apoh,Evl,Nfe2l2,Pdgfa,Hps4	18/-
12_Member	GO Biological Processes	GO:0007589	body fluid secretion	-4.15951	-1.625	11979,12583,14916,15251,22337,53883,216233,232156	Atp7b,Cdo1,Guca2b,Hif1a,Vdr,Celsr2,Socs2,Slc4a5	8/71
12_Member	GO Biological Processes	GO:0007595	lactation	-3.38773	-1.103	11979,12583,15251,22337,216233	Atp7b,Cdo1,Hif1a,Vdr,Socs2	5/33
12_Member	GO Biological Processes	GO:0030879	mammary gland development	-2.45416	-0.473	11979,12028,12583,14815,15251,20682,22337,216233,319757	Atp7b,Bax,Cdo1,Nr3c1,Hif1a,Sox9,Vdr,Socs2,Smo	9/156
12_Member	GO Biological Processes	GO:0050878	regulation of body fluid levels	-2.24179	-0.387	11551,11818,11979,12583,14026,14916,15251,18024,18590,22337,53883,192232,216233,232156	Adra2a,Apoh,Atp7b,Cdo1,Evl,Guca2b,Hif1a,Nfe2l2,Pdgfa,Vdr,Celsr2,Hps4,Socs2,Slc4a5	14/332
13_Summary	GO Biological Processes	GO:0032467	positive regulation of cytokinesis	-4.00736	-1.494	12531,12704,13605,26934,71819,229776,11852,12615,66371,80986,56526,108961,229841,268697,18590,13388,18708	Cdc25b,Cit,Ect2,Racgap1,Kif23,Cdc14a,Rhob,Cenpa,Chmp4c,Ckap2,Septin6,E2f8,Cenpe,Ccnb1,Pdgfa,Dll1,Pik3r1	17/-
13_Member	GO Biological Processes	GO:0032467	positive regulation of cytokinesis	-4.00736	-1.494	12531,12704,13605,26934,71819,229776	Cdc25b,Cit,Ect2,Racgap1,Kif23,Cdc14a	6/39
13_Member	GO Biological Processes	GO:0000281	mitotic cytokinesis	-3.94759	-1.466	11852,12615,12704,13605,26934,66371,71819,80986	Rhob,Cenpa,Cit,Ect2,Racgap1,Chmp4c,Kif23,Ckap2	8/76
13_Member	GO Biological Processes	GO:0061640	cytoskeleton-dependent cytokinesis	-3.74161	-1.32	11852,12615,12704,13605,26934,56526,66371,71819,80986	Rhob,Cenpa,Cit,Ect2,Racgap1,Septin6,Chmp4c,Kif23,Ckap2	9/103
13_Member	GO Biological Processes	GO:0032465	regulation of cytokinesis	-3.60649	-1.242	12531,12704,13605,26934,66371,71819,108961,229776	Cdc25b,Cit,Ect2,Racgap1,Chmp4c,Kif23,E2f8,Cdc14a	8/85
13_Member	GO Biological Processes	GO:0000910	cytokinesis	-3.52605	-1.189	11852,12615,12704,13605,26934,56526,66371,71819,80986	Rhob,Cenpa,Cit,Ect2,Racgap1,Septin6,Chmp4c,Kif23,Ckap2	9/110
13_Member	GO Biological Processes	GO:0051988	regulation of attachment of spindle microtubules to kinetochore	-3.27443	-1.021	13605,26934,229841,268697	Ect2,Racgap1,Cenpe,Ccnb1	4/20
13_Member	GO Biological Processes	GO:0051781	positive regulation of cell division	-2.90505	-0.758	12531,12704,13605,18590,26934,71819,229776	Cdc25b,Cit,Ect2,Pdgfa,Racgap1,Kif23,Cdc14a	7/84
13_Member	GO Biological Processes	GO:0051302	regulation of cell division	-2.60298	-0.574	12531,12704,13388,13605,18590,26934,66371,71819,108961,229776	Cdc25b,Cit,Dll1,Ect2,Pdgfa,Racgap1,Chmp4c,Kif23,E2f8,Cdc14a	10/177
13_Member	Reactome Gene Sets	R-MMU-9013026	RHOB GTPase cycle	-2.01141	-0.257	11852,12704,13605,18708,26934	Rhob,Cit,Ect2,Pik3r1,Racgap1	5/67
14_Summary	GO Biological Processes	GO:0006111	regulation of gluconeogenesis	-3.99408	-1.494	14121,14815,15251,17691,56790,67389,108155,58801	Fbp1,Nr3c1,Hif1a,Sik1,Supt20,C1qtnf12,Ogt,Pmaip1	8/-
14_Member	GO Biological Processes	GO:0006111	regulation of gluconeogenesis	-3.99408	-1.494	14121,14815,15251,17691,56790,67389,108155	Fbp1,Nr3c1,Hif1a,Sik1,Supt20,C1qtnf12,Ogt	7/56
14_Member	GO Biological Processes	GO:0010906	regulation of glucose metabolic process	-2.7115	-0.63	14121,14815,15251,17691,56790,58801,67389,108155	Fbp1,Nr3c1,Hif1a,Sik1,Supt20,Pmaip1,C1qtnf12,Ogt	8/116
14_Member	GO Biological Processes	GO:0043255	regulation of carbohydrate biosynthetic process	-2.18131	-0.346	14121,14815,15251,17691,56790,67389,108155	Fbp1,Nr3c1,Hif1a,Sik1,Supt20,C1qtnf12,Ogt	7/113
15_Summary	GO Biological Processes	GO:0031331	positive regulation of cellular catabolic process	-3.91838	-1.447	11305,11551,11727,11818,12028,12193,15251,20620,22057,22241,52639,60599,69807,74326,80708,209387,233833,319757,12006,20682,76843,77128,93960,235542,13434,69865	Abca2,Adra2a,Ang,Apoh,Bax,Zfp36l2,Hif1a,Plk2,Tob1,Ulk1,Wipi1,Trp53inp1,Trim32,Hnrnpr,Pacsin3,Trim30d,Tnrc6a,Smo,Axin2,Sox9,Dtl,Crebrf,Nkd1,Ppp2r3a,Trdmt1,A1cf	26/-
15_Member	GO Biological Processes	GO:0031331	positive regulation of cellular catabolic process	-3.91838	-1.447	11305,11551,11727,11818,12028,12193,15251,20620,22057,22241,52639,60599,69807,74326,80708,209387,233833,319757	Abca2,Adra2a,Ang,Apoh,Bax,Zfp36l2,Hif1a,Plk2,Tob1,Ulk1,Wipi1,Trp53inp1,Trim32,Hnrnpr,Pacsin3,Trim30d,Tnrc6a,Smo	18/338
15_Member	GO Biological Processes	GO:0009896	positive regulation of catabolic process	-3.82927	-1.382	11305,11551,11727,11818,12006,12028,12193,15251,20620,20682,22057,22241,52639,60599,69807,74326,76843,77128,80708,93960,209387,233833,235542,319757	Abca2,Adra2a,Ang,Apoh,Axin2,Bax,Zfp36l2,Hif1a,Plk2,Sox9,Tob1,Ulk1,Wipi1,Trp53inp1,Trim32,Hnrnpr,Dtl,Crebrf,Pacsin3,Nkd1,Trim30d,Tnrc6a,Ppp2r3a,Smo	24/537
15_Member	GO Biological Processes	GO:0045732	positive regulation of protein catabolic process	-2.58539	-0.574	11305,11551,12006,20620,20682,69807,76843,77128,80708,93960,235542	Abca2,Adra2a,Axin2,Plk2,Sox9,Trim32,Dtl,Crebrf,Pacsin3,Nkd1,Ppp2r3a	11/208
15_Member	GO Biological Processes	GO:0031329	regulation of cellular catabolic process	-2.0665	-0.291	11305,11551,11727,11818,12006,12028,12193,13434,15251,20620,22057,22241,52639,60599,69807,69865,74326,80708,209387,233833,319757	Abca2,Adra2a,Ang,Apoh,Axin2,Bax,Zfp36l2,Trdmt1,Hif1a,Plk2,Tob1,Ulk1,Wipi1,Trp53inp1,Trim32,A1cf,Hnrnpr,Pacsin3,Trim30d,Tnrc6a,Smo	21/610
16_Summary	GO Biological Processes	GO:0043065	positive regulation of apoptotic process	-3.91391	-1.447	11852,12028,12226,12235,13036,13605,14809,14815,15251,17691,17872,18759,20677,21973,22337,22401,23882,50883,58800,58801,60599,65964,72567,109689,170770,226154,269275,12006,16328,18708,20893,53418,68048,69807,76843,235559,320234	Rhob,Bax,Btg1,Bub1,Ctsh,Ect2,Grik5,Nr3c1,Hif1a,Sik1,Ppp1r15a,Prkci,Sox4,Top2a,Vdr,Zmat3,Gadd45g,Chek2,Trpm7,Pmaip1,Trp53inp1,Map3k20,Bclaf1,Arrb1,Bbc3,Lzts2,Acvr1c,Axin2,Cep250,Pik3r1,Bhlhe40,B4galt2,Aen,Trim32,Dtl,Topbp1,Ccdc66	37/-
16_Member	GO Biological Processes	GO:0043065	positive regulation of apoptotic process	-3.91391	-1.447	11852,12028,12226,12235,13036,13605,14809,14815,15251,17691,17872,18759,20677,21973,22337,22401,23882,50883,58800,58801,60599,65964,72567,109689,170770,226154,269275	Rhob,Bax,Btg1,Bub1,Ctsh,Ect2,Grik5,Nr3c1,Hif1a,Sik1,Ppp1r15a,Prkci,Sox4,Top2a,Vdr,Zmat3,Gadd45g,Chek2,Trpm7,Pmaip1,Trp53inp1,Map3k20,Bclaf1,Arrb1,Bbc3,Lzts2,Acvr1c	27/632
16_Member	GO Biological Processes	GO:0043068	positive regulation of programmed cell death	-3.69539	-1.28	11852,12028,12226,12235,13036,13605,14809,14815,15251,17691,17872,18759,20677,21973,22337,22401,23882,50883,58800,58801,60599,65964,72567,109689,170770,226154,269275	Rhob,Bax,Btg1,Bub1,Ctsh,Ect2,Grik5,Nr3c1,Hif1a,Sik1,Ppp1r15a,Prkci,Sox4,Top2a,Vdr,Zmat3,Gadd45g,Chek2,Trpm7,Pmaip1,Trp53inp1,Map3k20,Bclaf1,Arrb1,Bbc3,Lzts2,Acvr1c	27/652
16_Member	GO Biological Processes	GO:0010942	positive regulation of cell death	-3.62679	-1.242	11852,12006,12028,12226,12235,13036,13605,14809,14815,15251,17691,17872,18759,20677,21973,22337,22401,23882,50883,58800,58801,60599,65964,72567,109689,170770,226154,269275	Rhob,Axin2,Bax,Btg1,Bub1,Ctsh,Ect2,Grik5,Nr3c1,Hif1a,Sik1,Ppp1r15a,Prkci,Sox4,Top2a,Vdr,Zmat3,Gadd45g,Chek2,Trpm7,Pmaip1,Trp53inp1,Map3k20,Bclaf1,Arrb1,Bbc3,Lzts2,Acvr1c	28/694
16_Member	GO Biological Processes	GO:0009314	response to radiation	-3.3389	-1.068	11852,12028,13605,15251,16328,17691,18708,20893,50883,53418,58801,60599,65964,68048,69807,76843,109689,170770,235559,320234	Rhob,Bax,Ect2,Hif1a,Cep250,Sik1,Pik3r1,Bhlhe40,Chek2,B4galt2,Pmaip1,Trp53inp1,Map3k20,Aen,Trim32,Dtl,Arrb1,Bbc3,Topbp1,Ccdc66	20/443
16_Member	GO Biological Processes	GO:0009416	response to light stimulus	-2.29841	-0.406	12028,15251,16328,17691,18708,20893,53418,58801,60599,65964,69807,76843,109689,320234	Bax,Hif1a,Cep250,Sik1,Pik3r1,Bhlhe40,B4galt2,Pmaip1,Trp53inp1,Map3k20,Trim32,Dtl,Arrb1,Ccdc66	14/327
17_Summary	GO Biological Processes	GO:0060236	regulation of mitotic spindle organization	-3.88228	-1.422	66371,72119,72776,193385,209737,235587,70997,80986,102693,330938,20620,73668,209334,12704,13605,14026,18708,20971,22351,27360,207495,230837,319262	Chmp4c,Tpx2,Sass6,Ripor2,Kif15,Parp3,Spef1,Ckap2,Phldb1,Dixdc1,Plk2,Ttc21b,Gen1,Cit,Ect2,Evl,Pik3r1,Sdc4,Vill,Add3,Baiap2l2,Asap3,Fchsd1	23/-
17_Member	GO Biological Processes	GO:0060236	regulation of mitotic spindle organization	-3.88228	-1.422	66371,72119,72776,193385,209737,235587	Chmp4c,Tpx2,Sass6,Ripor2,Kif15,Parp3	6/41
17_Member	GO Biological Processes	GO:0090224	regulation of spindle organization	-3.65266	-1.244	66371,72119,72776,193385,209737,235587	Chmp4c,Tpx2,Sass6,Ripor2,Kif15,Parp3	6/45
17_Member	GO Biological Processes	GO:0070507	regulation of microtubule cytoskeleton organization	-2.92815	-0.772	66371,70997,72119,72776,80986,102693,193385,209737,235587,330938	Chmp4c,Spef1,Tpx2,Sass6,Ckap2,Phldb1,Ripor2,Kif15,Parp3,Dixdc1	10/160
17_Member	GO Biological Processes	GO:0032886	regulation of microtubule-based process	-2.6532	-0.597	20620,66371,70997,72119,72776,73668,80986,102693,193385,209334,209737,235587,330938	Plk2,Chmp4c,Spef1,Tpx2,Sass6,Ttc21b,Ckap2,Phldb1,Ripor2,Gen1,Kif15,Parp3,Dixdc1	13/266
17_Member	GO Biological Processes	GO:0090169	regulation of spindle assembly	-2.53502	-0.536	66371,72776,193385,209737	Chmp4c,Sass6,Ripor2,Kif15	4/31
17_Member	GO Biological Processes	GO:0051493	regulation of cytoskeleton organization	-2.38855	-0.458	12704,13605,14026,18708,20971,22351,27360,66371,70997,72119,72776,80986,102693,193385,207495,209737,230837,235587,319262,330938	Cit,Ect2,Evl,Pik3r1,Sdc4,Vill,Add3,Chmp4c,Spef1,Tpx2,Sass6,Ckap2,Phldb1,Ripor2,Baiap2l2,Kif15,Asap3,Parp3,Fchsd1,Dixdc1	20/533
17_Member	GO Biological Processes	GO:1901673	regulation of mitotic spindle assembly	-2.12689	-0.317	66371,193385,209737	Chmp4c,Ripor2,Kif15	3/21
18_Summary	Reactome Gene Sets	R-MMU-983231	Factors involved in megakaryocyte development and platelet production	-3.86363	-1.41	13660,16579,22761,26934,71819,73710,75974,192285,209737,229841,13030,13036,19141,11551,11818,11852,16439,18590,18708,20971,22330,109689	Ehd1,Kifap3,Zfpm1,Racgap1,Kif23,Tubb2b,Dock11,Phf21a,Kif15,Cenpe,Ctsb,Ctsh,Lgmn,Adra2a,Apoh,Rhob,Itpr2,Pdgfa,Pik3r1,Sdc4,Vcl,Arrb1	22/-
18_Member	Reactome Gene Sets	R-MMU-983231	Factors involved in megakaryocyte development and platelet production	-3.86363	-1.41	13660,16579,22761,26934,71819,73710,75974,192285,209737,229841	Ehd1,Kifap3,Zfpm1,Racgap1,Kif23,Tubb2b,Dock11,Phf21a,Kif15,Cenpe	10/122
18_Member	Reactome Gene Sets	R-MMU-2132295	MHC class II antigen presentation	-3.74161	-1.32	13030,13036,16579,19141,26934,71819,73710,209737,229841	Ctsb,Ctsh,Kifap3,Lgmn,Racgap1,Kif23,Tubb2b,Kif15,Cenpe	9/103
18_Member	Reactome Gene Sets	R-MMU-983189	Kinesins	-3.30441	-1.046	16579,26934,71819,73710,209737,229841	Kifap3,Racgap1,Kif23,Tubb2b,Kif15,Cenpe	6/52
18_Member	Reactome Gene Sets	R-MMU-109582	Hemostasis	-2.4373	-0.473	11551,11818,11852,13660,16439,16579,18590,18708,20971,22330,22761,26934,71819,73710,75974,109689,192285,209737,229841	Adra2a,Apoh,Rhob,Ehd1,Itpr2,Kifap3,Pdgfa,Pik3r1,Sdc4,Vcl,Zfpm1,Racgap1,Kif23,Tubb2b,Dock11,Arrb1,Phf21a,Kif15,Cenpe	19/491
18_Member	Reactome Gene Sets	R-MMU-6811434	COPI-dependent Golgi-to-ER retrograde traffic	-2.06326	-0.291	16579,26934,71819,73710,209737,229841	Kifap3,Racgap1,Kif23,Tubb2b,Kif15,Cenpe	6/91
19_Summary	Reactome Gene Sets	R-MMU-3108232	SUMO E3 ligases SUMOylate target proteins	-3.63638	-1.242	12416,14815,18171,21833,21973,22337,68275,72787,223921,224903,241915,22025,26381,67488,217069,228607	Cbx2,Nr3c1,Nr1i2,Thra,Top2a,Vdr,Rpa1,Ndc1,Aaas,Safb,Phc3,Nr2c1,Esrrg,Calcoco1,Trim25,Mavs	16/-
19_Member	Reactome Gene Sets	R-MMU-3108232	SUMO E3 ligases SUMOylate target proteins	-3.63638	-1.242	12416,14815,18171,21833,21973,22337,68275,72787,223921,224903,241915	Cbx2,Nr3c1,Nr1i2,Thra,Top2a,Vdr,Rpa1,Ndc1,Aaas,Safb,Phc3	11/155
19_Member	Reactome Gene Sets	R-MMU-2990846	SUMOylation	-3.4938	-1.167	12416,14815,18171,21833,21973,22337,68275,72787,223921,224903,241915	Cbx2,Nr3c1,Nr1i2,Thra,Top2a,Vdr,Rpa1,Ndc1,Aaas,Safb,Phc3	11/161
19_Member	Reactome Gene Sets	R-MMU-383280	Nuclear Receptor transcription pathway	-3.44629	-1.129	14815,18171,21833,22025,22337,26381	Nr3c1,Nr1i2,Thra,Nr2c1,Vdr,Esrrg	6/49
19_Member	Reactome Gene Sets	R-MMU-4090294	SUMOylation of intracellular receptors	-2.82504	-0.701	14815,18171,21833,22337	Nr3c1,Nr1i2,Thra,Vdr	4/26
19_Member	GO Biological Processes	GO:0030522	intracellular receptor signaling pathway	-2.42552	-0.473	14815,21833,22337,26381,67488,217069,224903,228607	Nr3c1,Thra,Vdr,Esrrg,Calcoco1,Trim25,Safb,Mavs	8/129
19_Member	WikiPathways	WP509	Nuclear Receptors	-2.17053	-0.34	14815,18171,21833,22337	Nr3c1,Nr1i2,Thra,Vdr	4/39
20_Summary	Reactome Gene Sets	R-MMU-2995410	Nuclear Envelope (NE) Reassembly	-3.62396	-1.242	12442,16906,66371,71782,72787,73710,268697,223921	Ccnb2,Lmnb1,Chmp4c,Ankle2,Ndc1,Tubb2b,Ccnb1,Aaas	8/-
20_Member	Reactome Gene Sets	R-MMU-2995410	Nuclear Envelope (NE) Reassembly	-3.62396	-1.242	12442,16906,66371,71782,72787,73710,268697	Ccnb2,Lmnb1,Chmp4c,Ankle2,Ndc1,Tubb2b,Ccnb1	7/64
20_Member	Reactome Gene Sets	R-MMU-2995383	Initiation of Nuclear Envelope (NE) Reformation	-3.56312	-1.216	12442,16906,71782,268697	Ccnb2,Lmnb1,Ankle2,Ccnb1	4/17
20_Member	Reactome Gene Sets	R-MMU-2980766	Nuclear Envelope Breakdown	-2.6738	-0.609	12442,16906,72787,223921,268697	Ccnb2,Lmnb1,Ndc1,Aaas,Ccnb1	5/47
20_Member	Reactome Gene Sets	R-MMU-3301854	Nuclear Pore Complex (NPC) Disassembly	-2.53502	-0.536	12442,72787,223921,268697	Ccnb2,Ndc1,Aaas,Ccnb1	4/31

## Sheet: C4
GroupID	Category	Term	Description	LogP	Log(q-value)	Genes	Symbols	InTerm_InList
1_Summary	GO Biological Processes	GO:0150094	amyloid-beta clearance by cellular catabolic process	-5.68842	-1.422	12491,16971,17380,18816,105722,11937,20300,14590,228775	Cd36,Lrp1,Mme,Serpinf2,Ano6,Atp2a1,Ccl25,Ggh,Trib3	9/-
1_Member	GO Biological Processes	GO:0150094	amyloid-beta clearance by cellular catabolic process	-5.68842	-1.422	12491,16971,17380	Cd36,Lrp1,Mme	3/8
1_Member	GO Biological Processes	GO:0097242	amyloid-beta clearance	-4.20421	-0.783	12491,16971,17380	Cd36,Lrp1,Mme	3/23
1_Member	GO Biological Processes	GO:0030194	positive regulation of blood coagulation	-3.99051	-0.765	12491,18816,105722	Cd36,Serpinf2,Ano6	3/27
1_Member	GO Biological Processes	GO:1900048	positive regulation of hemostasis	-3.99051	-0.765	12491,18816,105722	Cd36,Serpinf2,Ano6	3/27
1_Member	GO Biological Processes	GO:0050820	positive regulation of coagulation	-3.85127	-0.665	12491,18816,105722	Cd36,Serpinf2,Ano6	3/30
1_Member	GO Biological Processes	GO:1903036	positive regulation of response to wounding	-3.78513	-0.665	12491,16971,18816,105722	Cd36,Lrp1,Serpinf2,Ano6	4/81
1_Member	GO Biological Processes	GO:0090303	positive regulation of wound healing	-2.87575	-0.211	12491,18816,105722	Cd36,Serpinf2,Ano6	3/64
1_Member	GO Biological Processes	GO:0030193	regulation of blood coagulation	-2.76349	-0.13	12491,18816,105722	Cd36,Serpinf2,Ano6	3/70
1_Member	GO Biological Processes	GO:1900046	regulation of hemostasis	-2.72835	-0.124	12491,18816,105722	Cd36,Serpinf2,Ano6	3/72
1_Member	WikiPathways	WP2075	Alzheimer's disease	-2.69425	-0.11	11937,16971,17380	Atp2a1,Lrp1,Mme	3/74
1_Member	GO Biological Processes	GO:0050818	regulation of coagulation	-2.67757	-0.11	12491,18816,105722	Cd36,Serpinf2,Ano6	3/75
1_Member	GO Biological Processes	GO:1903034	regulation of response to wounding	-2.4802	0	12491,16971,18816,105722	Cd36,Lrp1,Serpinf2,Ano6	4/181
1_Member	GO Biological Processes	GO:0050766	positive regulation of phagocytosis	-2.3614	0	12491,16971,105722	Cd36,Lrp1,Ano6	3/97
1_Member	GO Biological Processes	GO:0070374	positive regulation of ERK1 and ERK2 cascade	-2.09509	0	12491,16971,18816,20300	Cd36,Lrp1,Serpinf2,Ccl25	4/233
1_Member	GO Biological Processes	GO:0050764	regulation of phagocytosis	-2.01988	0	12491,16971,105722	Cd36,Lrp1,Ano6	3/129
1_Member	GO Biological Processes	GO:0001952	regulation of cell-matrix adhesion	-2.01078	0	12491,16971,20300	Cd36,Lrp1,Ccl25	3/130
1_Member	GO Biological Processes	GO:1901652	response to peptide	-2.00973	0	11937,12491,14590,16971,228775	Atp2a1,Cd36,Ggh,Lrp1,Trib3	5/385
2_Summary	GO Biological Processes	GO:0034976	response to endoplasmic reticulum stress	-4.95964	-1.208	11937,18858,69065,69191,71576,208677,228775	Atp2a1,Pmp22,Chac1,Pdia2,Tmem238l,Creb3l3,Trib3	7/-
2_Member	GO Biological Processes	GO:0034976	response to endoplasmic reticulum stress	-4.95964	-1.208	11937,18858,69065,69191,71576,208677,228775	Atp2a1,Pmp22,Chac1,Pdia2,Tmem238l,Creb3l3,Trib3	7/225
2_Member	GO Biological Processes	GO:0070059	intrinsic apoptotic signaling pathway in response to endoplasmic reticulum stress	-4.91414	-1.208	11937,69065,71576,228775	Atp2a1,Chac1,Tmem238l,Trib3	4/42
2_Member	GO Biological Processes	GO:0097193	intrinsic apoptotic signaling pathway	-2.42966	0	11937,69065,71576,228775	Atp2a1,Chac1,Tmem238l,Trib3	4/187
2_Member	GO Biological Processes	GO:0006986	response to unfolded protein	-2.37401	0	18858,69065,208677	Pmp22,Chac1,Creb3l3	3/96
2_Member	GO Biological Processes	GO:0035966	response to topologically incorrect protein	-2.11548	0	18858,69065,208677	Pmp22,Chac1,Creb3l3	3/119
3_Summary	KEGG Pathway	mmu04975	Fat digestion and absorption - Mus musculus (house mouse)	-4.87285	-1.208	12491,18778,19012,238055,20500,76257,217593,12684,105722	Cd36,Pla2g1b,Plpp1,Apob,Slc13a2,Slc38a3,Slc25a21,Cideb,Ano6	9/-
3_Member	KEGG Pathway	mmu04975	Fat digestion and absorption - Mus musculus (house mouse)	-4.87285	-1.208	12491,18778,19012,238055	Cd36,Pla2g1b,Plpp1,Apob	4/43
3_Member	GO Biological Processes	GO:1905039	carboxylic acid transmembrane transport	-3.10776	-0.342	12491,20500,76257,217593	Cd36,Slc13a2,Slc38a3,Slc25a21	4/122
3_Member	GO Biological Processes	GO:1903825	organic acid transmembrane transport	-3.0945	-0.342	12491,20500,76257,217593	Cd36,Slc13a2,Slc38a3,Slc25a21	4/123
3_Member	GO Biological Processes	GO:0010876	lipid localization	-2.73407	-0.124	12491,12684,18778,105722,217593,238055	Cd36,Cideb,Pla2g1b,Ano6,Slc25a21,Apob	6/382
3_Member	GO Biological Processes	GO:0046942	carboxylic acid transport	-2.55451	-0.006	12491,18778,20500,76257,217593	Cd36,Pla2g1b,Slc13a2,Slc38a3,Slc25a21	5/285
3_Member	GO Biological Processes	GO:0015849	organic acid transport	-2.54798	-0.006	12491,18778,20500,76257,217593	Cd36,Pla2g1b,Slc13a2,Slc38a3,Slc25a21	5/286
3_Member	GO Biological Processes	GO:0006869	lipid transport	-2.21487	0	12491,18778,105722,217593,238055	Cd36,Pla2g1b,Ano6,Slc25a21,Apob	5/343
3_Member	GO Biological Processes	GO:0015711	organic anion transport	-2.15827	0	12491,18778,20500,76257,217593	Cd36,Pla2g1b,Slc13a2,Slc38a3,Slc25a21	5/354
4_Summary	KEGG Pathway	mmu04979	Cholesterol metabolism - Mus musculus (house mouse)	-4.60965	-1.042	12491,12684,16971,238055,18858,19012,56362,69117,22264,102294,18778,23956	Cd36,Cideb,Lrp1,Apob,Pmp22,Plpp1,Sult1b1,Adh6a,Prap1,Cyp4v3,Pla2g1b,Neu2	12/-
4_Member	KEGG Pathway	mmu04979	Cholesterol metabolism - Mus musculus (house mouse)	-4.60965	-1.042	12491,12684,16971,238055	Cd36,Cideb,Lrp1,Apob	4/50
4_Member	Reactome Gene Sets	R-MMU-2173782	Binding and Uptake of Ligands by Scavenger Receptors	-3.72608	-0.642	12491,16971,238055	Cd36,Lrp1,Apob	3/33
4_Member	GO Biological Processes	GO:0006066	alcohol metabolic process	-3.28207	-0.448	16971,18858,19012,56362,69117,238055	Lrp1,Pmp22,Plpp1,Sult1b1,Adh6a,Apob	6/299
4_Member	GO Biological Processes	GO:0097006	regulation of plasma lipoprotein particle levels	-3.0905	-0.342	12491,12684,238055	Cd36,Cideb,Apob	3/54
4_Member	GO Biological Processes	GO:1905954	positive regulation of lipid localization	-2.95603	-0.269	12491,16971,22264,238055	Cd36,Lrp1,Prap1,Apob	4/134
4_Member	Reactome Gene Sets	R-MMU-2187338	Visual phototransduction	-2.46643	0	16971,102294,238055	Lrp1,Cyp4v3,Apob	3/89
4_Member	GO Biological Processes	GO:0044242	cellular lipid catabolic process	-2.38892	0	16971,18778,23956,238055	Lrp1,Pla2g1b,Neu2,Apob	4/192
4_Member	GO Biological Processes	GO:1905952	regulation of lipid localization	-2.34939	0	12491,16971,22264,238055	Cd36,Lrp1,Prap1,Apob	4/197
4_Member	GO Biological Processes	GO:1901615	organic hydroxy compound metabolic process	-2.33619	0	16971,18858,19012,56362,69117,238055	Lrp1,Pmp22,Plpp1,Sult1b1,Adh6a,Apob	6/460
4_Member	GO Biological Processes	GO:0008203	cholesterol metabolic process	-2.04767	0	16971,18858,238055	Lrp1,Pmp22,Apob	3/126
5_Summary	KEGG Pathway	mmu04972	Pancreatic secretion - Mus musculus (house mouse)	-4.3742	-0.886	11937,13487,18778,99663,99709,57776,105722,20500,76257,238055	Atp2a1,Slc26a3,Pla2g1b,Clca4a,Clca4b,Ttyh1,Ano6,Slc13a2,Slc38a3,Apob	10/-
5_Member	KEGG Pathway	mmu04972	Pancreatic secretion - Mus musculus (house mouse)	-4.3742	-0.886	11937,13487,18778,99663,99709	Atp2a1,Slc26a3,Pla2g1b,Clca4a,Clca4b	5/114
5_Member	GO Biological Processes	GO:0015698	inorganic anion transport	-2.9322	-0.257	13487,57776,99663,105722	Slc26a3,Ttyh1,Clca4a,Ano6	4/136
5_Member	Reactome Gene Sets	R-MMU-382551	Transport of small molecules	-2.83702	-0.183	11937,13487,20500,57776,76257,99709,105722,238055	Atp2a1,Slc26a3,Slc13a2,Ttyh1,Slc38a3,Clca4b,Ano6,Apob	8/644
5_Member	Reactome Gene Sets	R-MMU-983712	Ion channel transport	-2.58725	-0.028	11937,57776,99709,105722	Atp2a1,Ttyh1,Clca4b,Ano6	4/169
5_Member	Reactome Gene Sets	R-MMU-2672351	Stimuli-sensing channels	-2.38675	0	57776,99709,105722	Ttyh1,Clca4b,Ano6	3/95
5_Member	GO Biological Processes	GO:0006821	chloride transport	-2.31239	0	57776,99663,105722	Ttyh1,Clca4a,Ano6	3/101
6_Summary	GO Biological Processes	GO:0002227	innate immune response in mucosa	-4.05619	-0.765	18778,382000,626708,634825,20300,12491,14590,17380,66934,105722,76758,29857	Pla2g1b,Defa39,Defa26,Defa38,Ccl25,Cd36,Ggh,Mme,Dsn1,Ano6,Gsdma2,Mapk12	12/-
6_Member	GO Biological Processes	GO:0002227	innate immune response in mucosa	-4.05619	-0.765	18778,382000,626708,634825	Pla2g1b,Defa39,Defa26,Defa38	4/69
6_Member	GO Biological Processes	GO:0061844	antimicrobial humoral immune response mediated by antimicrobial peptide	-4.04005	-0.765	18778,20300,382000,626708,634825	Pla2g1b,Ccl25,Defa39,Defa26,Defa38	5/134
6_Member	GO Biological Processes	GO:0002385	mucosal immune response	-3.78513	-0.665	18778,382000,626708,634825	Pla2g1b,Defa39,Defa26,Defa38	4/81
6_Member	GO Biological Processes	GO:0002251	organ or tissue specific immune response	-3.70425	-0.642	18778,382000,626708,634825	Pla2g1b,Defa39,Defa26,Defa38	4/85
6_Member	Reactome Gene Sets	R-MMU-1462054	Alpha-defensins	-3.64915	-0.616	382000,626708,634825	Defa39,Defa26,Defa38	3/35
6_Member	GO Biological Processes	GO:0019730	antimicrobial humoral response	-3.56895	-0.603	18778,20300,382000,626708,634825	Pla2g1b,Ccl25,Defa39,Defa26,Defa38	5/169
6_Member	GO Biological Processes	GO:0050830	defense response to Gram-positive bacterium	-3.4877	-0.563	12491,18778,382000,626708,634825	Cd36,Pla2g1b,Defa39,Defa26,Defa38	5/176
6_Member	GO Biological Processes	GO:0051673	disruption of membrane integrity in another organism	-3.44361	-0.549	382000,626708,634825	Defa39,Defa26,Defa38	3/41
6_Member	Reactome Gene Sets	R-MMU-6798695	Neutrophil degranulation	-3.42939	-0.549	12491,14590,17380,66934,105722,382000,626708,634825	Cd36,Ggh,Mme,Dsn1,Ano6,Defa39,Defa26,Defa38	8/522
6_Member	GO Biological Processes	GO:0019731	antibacterial humoral response	-3.41731	-0.549	18778,382000,626708,634825	Pla2g1b,Defa39,Defa26,Defa38	4/101
6_Member	GO Biological Processes	GO:0140975	disruption of cellular component of another organism	-3.26776	-0.448	382000,626708,634825	Defa39,Defa26,Defa38	3/47
6_Member	Reactome Gene Sets	R-MMU-1461973	Defensins	-3.13853	-0.349	382000,626708,634825	Defa39,Defa26,Defa38	3/52
6_Member	GO Biological Processes	GO:0042742	defense response to bacterium	-2.79221	-0.149	12491,18778,76758,382000,626708,634825	Cd36,Pla2g1b,Gsdma2,Defa39,Defa26,Defa38	6/372
6_Member	GO Biological Processes	GO:0006959	humoral immune response	-2.69829	-0.11	18778,20300,382000,626708,634825	Pla2g1b,Ccl25,Defa39,Defa26,Defa38	5/264
6_Member	Reactome Gene Sets	R-MMU-6803157	Antimicrobial peptides	-2.45275	0	382000,626708,634825	Defa39,Defa26,Defa38	3/90
6_Member	KEGG Pathway	mmu04621	NOD-like receptor signaling pathway - Mus musculus (house mouse)	-2.20903	0	29857,382000,626708,634825	Mapk12,Defa39,Defa26,Defa38	4/216
6_Member	KEGG Pathway	mmu05150	Staphylococcus aureus infection - Mus musculus (house mouse)	-2.02906	0	382000,626708,634825	Defa39,Defa26,Defa38	3/128
7_Summary	GO Biological Processes	GO:0030071	regulation of mitotic metaphase/anaphase transition	-3.62737	-0.616	11799,22264,66993,69716,19363,71733,29857	Birc5,Prap1,Smarcd3,Trip13,Rad51b,Susd2,Mapk12	7/-
7_Member	GO Biological Processes	GO:0030071	regulation of mitotic metaphase/anaphase transition	-3.62737	-0.616	11799,22264,66993,69716	Birc5,Prap1,Smarcd3,Trip13	4/89
7_Member	GO Biological Processes	GO:1902099	regulation of metaphase/anaphase transition of cell cycle	-3.57211	-0.603	11799,22264,66993,69716	Birc5,Prap1,Smarcd3,Trip13	4/92
7_Member	GO Biological Processes	GO:1901992	positive regulation of mitotic cell cycle phase transition	-3.50137	-0.563	11799,19363,22264,66993	Birc5,Rad51b,Prap1,Smarcd3	4/96
7_Member	GO Biological Processes	GO:0033045	regulation of sister chromatid segregation	-3.35324	-0.502	11799,22264,66993,69716	Birc5,Prap1,Smarcd3,Trip13	4/105
7_Member	GO Biological Processes	GO:1901989	positive regulation of cell cycle phase transition	-3.14825	-0.349	11799,19363,22264,66993	Birc5,Rad51b,Prap1,Smarcd3	4/119
7_Member	GO Biological Processes	GO:0033047	regulation of mitotic sister chromatid segregation	-3.04433	-0.309	11799,22264,69716	Birc5,Prap1,Trip13	3/56
7_Member	GO Biological Processes	GO:0051983	regulation of chromosome segregation	-3.01736	-0.295	11799,22264,66993,69716	Birc5,Prap1,Smarcd3,Trip13	4/129
7_Member	GO Biological Processes	GO:0010965	regulation of mitotic sister chromatid separation	-2.99988	-0.294	11799,22264,69716	Birc5,Prap1,Trip13	3/58
7_Member	GO Biological Processes	GO:0045931	positive regulation of mitotic cell cycle	-2.99252	-0.294	11799,19363,22264,66993	Birc5,Rad51b,Prap1,Smarcd3	4/131
7_Member	GO Biological Processes	GO:1905818	regulation of chromosome separation	-2.74579	-0.124	11799,22264,69716	Birc5,Prap1,Trip13	3/71
7_Member	GO Biological Processes	GO:1901987	regulation of cell cycle phase transition	-2.43947	0	11799,19363,22264,66993,69716,71733	Birc5,Rad51b,Prap1,Smarcd3,Trip13,Susd2	6/438
7_Member	GO Biological Processes	GO:1901990	regulation of mitotic cell cycle phase transition	-2.2254	0	11799,19363,22264,66993,69716	Birc5,Rad51b,Prap1,Smarcd3,Trip13	5/341
7_Member	GO Biological Processes	GO:0045786	negative regulation of cell cycle	-2.13822	0	11799,22264,29857,69716,71733	Birc5,Prap1,Mapk12,Trip13,Susd2	5/358
7_Member	GO Biological Processes	GO:0007088	regulation of mitotic nuclear division	-2.13567	0	11799,22264,69716	Birc5,Prap1,Trip13	3/117
7_Member	GO Biological Processes	GO:1901988	negative regulation of cell cycle phase transition	-2.12757	0	11799,22264,69716,71733	Birc5,Prap1,Trip13,Susd2	4/228
7_Member	GO Biological Processes	GO:0033044	regulation of chromosome organization	-2.02038	0	11799,22264,66993,69716	Birc5,Prap1,Smarcd3,Trip13	4/245
7_Member	GO Biological Processes	GO:0007093	mitotic cell cycle checkpoint signaling	-2.00176	0	11799,22264,69716	Birc5,Prap1,Trip13	3/131
8_Summary	GO Biological Processes	GO:0071695	anatomical structure maturation	-2.68403	-0.11	13487,18858,69716,80297,105722	Slc26a3,Pmp22,Trip13,Sptbn4,Ano6	5/-
8_Member	GO Biological Processes	GO:0071695	anatomical structure maturation	-2.68403	-0.11	13487,18858,69716,80297,105722	Slc26a3,Pmp22,Trip13,Sptbn4,Ano6	5/266
8_Member	GO Biological Processes	GO:0048469	cell maturation	-2.33389	0	13487,18858,69716,80297	Slc26a3,Pmp22,Trip13,Sptbn4	4/199
8_Member	GO Biological Processes	GO:0021700	developmental maturation	-2.32931	0	13487,18858,69716,80297,105722	Slc26a3,Pmp22,Trip13,Sptbn4,Ano6	5/322
9_Summary	GO Biological Processes	GO:0001657	ureteric bud development	-2.39964	0	11847,12931,67937	Arg2,Crlf1,Tmem59l	3/-
9_Member	GO Biological Processes	GO:0001657	ureteric bud development	-2.39964	0	11847,12931,67937	Arg2,Crlf1,Tmem59l	3/94
9_Member	GO Biological Processes	GO:0072163	mesonephric epithelium development	-2.34895	0	11847,12931,67937	Arg2,Crlf1,Tmem59l	3/98
9_Member	GO Biological Processes	GO:0072164	mesonephric tubule development	-2.34895	0	11847,12931,67937	Arg2,Crlf1,Tmem59l	3/98
9_Member	GO Biological Processes	GO:0001823	mesonephros development	-2.31239	0	11847,12931,67937	Arg2,Crlf1,Tmem59l	3/101
10_Summary	GO Biological Processes	GO:0042445	hormone metabolic process	-2.31858	0	17287,17380,56362,69117	Mep1a,Mme,Sult1b1,Adh6a	4/-
10_Member	GO Biological Processes	GO:0042445	hormone metabolic process	-2.31858	0	17287,17380,56362,69117	Mep1a,Mme,Sult1b1,Adh6a	4/201
11_Summary	Reactome Gene Sets	R-MMU-211859	Biological oxidations	-2.31858	0	56362,56388,69065,102294	Sult1b1,Cyp3a25,Chac1,Cyp4v3	4/-
11_Member	Reactome Gene Sets	R-MMU-211859	Biological oxidations	-2.31858	0	56362,56388,69065,102294	Sult1b1,Cyp3a25,Chac1,Cyp4v3	4/201
12_Summary	KEGG Pathway	mmu04931	Insulin resistance - Mus musculus (house mouse)	-2.20948	0	12491,208677,228775	Cd36,Creb3l3,Trib3	3/-
12_Member	KEGG Pathway	mmu04931	Insulin resistance - Mus musculus (house mouse)	-2.20948	0	12491,208677,228775	Cd36,Creb3l3,Trib3	3/110
13_Summary	KEGG Pathway	mmu05207	Chemical carcinogenesis - receptor activation - Mus musculus (house mouse)	-2.14746	0	11799,56388,72094,208677	Birc5,Cyp3a25,Ugt2a3,Creb3l3	4/-
13_Member	KEGG Pathway	mmu05207	Chemical carcinogenesis - receptor activation - Mus musculus (house mouse)	-2.14746	0	11799,56388,72094,208677	Birc5,Cyp3a25,Ugt2a3,Creb3l3	4/225
14_Summary	GO Biological Processes	GO:0006575	cellular modified amino acid metabolic process	-2.12552	0	12709,14590,56362	Ckb,Ggh,Sult1b1	3/-
14_Member	GO Biological Processes	GO:0006575	cellular modified amino acid metabolic process	-2.12552	0	12709,14590,56362	Ckb,Ggh,Sult1b1	3/118

## Sheet: C5
GroupID	Category	Term	Description	LogP	Log(q-value)	Genes	Symbols	InTerm_InList
1_Summary	Reactome Gene Sets	R-MMU-446203	Asparagine N-linked glycosylation	-16.8412	-12.575	11843,12345,12764,13032,14422,14827,18195,20442,20443,20739,22122,22145,22146,22151,24060,52014,53618,54128,56375,66111,66676,67511,67542,70361,71665,74498,94181,103534,105785,107652,107895,108123,109785,110119,193813,217664,218138,224139,245828,11461,11891,13858,14319,19346,21985,22134,22365,26894,56378,56486,66713,67771,68942,70297,74325,76709,77929,104303,320129	Arf4,Capzb,Cmas,Ctsc,B4galnt2,Pdia3,Nsf,St3gal1,St3gal4,Spta1,Gfus,Tuba4a,Tuba1c,Tubb2a,Slc35a1,Nus1,Fut8,Pmm2,B4galt4,Tmed3,Tmed7,Tmed9,Cog6,Lman1,Fuca1,Gorasp1,Nans,Mgat4b,Kdelr3,Uap1,Mgat5,Napg,Pgm3,Mpi,Mcfd2,Mgat2,Gmds,Golgb1,Trappc1,Actb,Rab27a,Eps15,Fth1,Rab6a,Tpd52,Tgoln1,Vps45,Cops7a,Arpc3,Gabarap,Actr2,Arpc5,Chmp2b,Gcc2,Cltb,Arpc2,Yipf6,Arl1,Grk3	59/-
1_Member	Reactome Gene Sets	R-MMU-446203	Asparagine N-linked glycosylation	-16.8412	-12.575	11843,12345,12764,13032,14422,14827,18195,20442,20443,20739,22122,22145,22146,22151,24060,52014,53618,54128,56375,66111,66676,67511,67542,70361,71665,74498,94181,103534,105785,107652,107895,108123,109785,110119,193813,217664,218138,224139,245828	Arf4,Capzb,Cmas,Ctsc,B4galnt2,Pdia3,Nsf,St3gal1,St3gal4,Spta1,Gfus,Tuba4a,Tuba1c,Tubb2a,Slc35a1,Nus1,Fut8,Pmm2,B4galt4,Tmed3,Tmed7,Tmed9,Cog6,Lman1,Fuca1,Gorasp1,Nans,Mgat4b,Kdelr3,Uap1,Mgat5,Napg,Pgm3,Mpi,Mcfd2,Mgat2,Gmds,Golgb1,Trappc1	39/256
1_Member	Reactome Gene Sets	R-MMU-948021	Transport to the Golgi and subsequent modification	-11.3963	-7.829	11843,12345,13032,18195,20443,20739,22145,22146,22151,53618,56375,66111,66676,67511,67542,70361,71665,74498,103534,105785,107895,108123,193813,217664,224139,245828	Arf4,Capzb,Ctsc,Nsf,St3gal4,Spta1,Tuba4a,Tuba1c,Tubb2a,Fut8,B4galt4,Tmed3,Tmed7,Tmed9,Cog6,Lman1,Fuca1,Gorasp1,Mgat4b,Kdelr3,Mgat5,Napg,Mcfd2,Mgat2,Golgb1,Trappc1	26/171
1_Member	Reactome Gene Sets	R-MMU-199977	ER to Golgi Anterograde Transport	-7.51139	-4.524	11843,12345,13032,18195,20739,22145,22146,22151,66111,66676,67511,67542,70361,74498,105785,108123,193813,224139,245828	Arf4,Capzb,Ctsc,Nsf,Spta1,Tuba4a,Tuba1c,Tubb2a,Tmed3,Tmed7,Tmed9,Cog6,Lman1,Gorasp1,Kdelr3,Napg,Mcfd2,Golgb1,Trappc1	19/143
1_Member	Reactome Gene Sets	R-MMU-6807878	COPI-mediated anterograde transport	-7.32076	-4.452	11843,12345,18195,20739,22145,22146,22151,66111,66676,67511,67542,74498,105785,108123,224139	Arf4,Capzb,Nsf,Spta1,Tuba4a,Tuba1c,Tubb2a,Tmed3,Tmed7,Tmed9,Cog6,Gorasp1,Kdelr3,Napg,Golgb1	15/91
1_Member	Reactome Gene Sets	R-MMU-199991	Membrane Trafficking	-6.88781	-4.098	11461,11843,11891,12345,13032,13858,14319,18195,19346,20739,21985,22134,22145,22146,22151,22365,26894,56378,56486,66111,66676,66713,67511,67542,67771,68942,70297,70361,74325,74498,76709,77929,104303,105785,108123,193813,224139,245828,320129	Actb,Arf4,Rab27a,Capzb,Ctsc,Eps15,Fth1,Nsf,Rab6a,Spta1,Tpd52,Tgoln1,Tuba4a,Tuba1c,Tubb2a,Vps45,Cops7a,Arpc3,Gabarap,Tmed3,Tmed7,Actr2,Tmed9,Cog6,Arpc5,Chmp2b,Gcc2,Lman1,Cltb,Gorasp1,Arpc2,Yipf6,Arl1,Kdelr3,Napg,Mcfd2,Golgb1,Trappc1,Grk3	39/536
1_Member	Reactome Gene Sets	R-MMU-5653656	Vesicle-mediated transport	-6.24501	-3.612	11461,11843,11891,12345,13032,13858,14319,18195,19346,20739,21985,22134,22145,22146,22151,22365,26894,56378,56486,66111,66676,66713,67511,67542,67771,68942,70297,70361,74325,74498,76709,77929,104303,105785,108123,193813,224139,245828,320129	Actb,Arf4,Rab27a,Capzb,Ctsc,Eps15,Fth1,Nsf,Rab6a,Spta1,Tpd52,Tgoln1,Tuba4a,Tuba1c,Tubb2a,Vps45,Cops7a,Arpc3,Gabarap,Tmed3,Tmed7,Actr2,Tmed9,Cog6,Arpc5,Chmp2b,Gcc2,Lman1,Cltb,Gorasp1,Arpc2,Yipf6,Arl1,Kdelr3,Napg,Mcfd2,Golgb1,Trappc1,Grk3	39/568
1_Member	Reactome Gene Sets	R-MMU-6811442	Intra-Golgi and retrograde Golgi-to-ER traffic	-4.75537	-2.437	11843,12345,18195,19346,22134,22145,22146,22151,22365,66111,66676,67511,67542,70297,104303,105785,108123	Arf4,Capzb,Nsf,Rab6a,Tgoln1,Tuba4a,Tuba1c,Tubb2a,Vps45,Tmed3,Tmed7,Tmed9,Cog6,Gcc2,Arl1,Kdelr3,Napg	17/179
1_Member	Reactome Gene Sets	R-MMU-8856688	Golgi-to-ER retrograde transport	-3.60506	-1.586	11843,12345,18195,19346,22145,22146,22151,66111,66676,67511,105785,108123	Arf4,Capzb,Nsf,Rab6a,Tuba4a,Tuba1c,Tubb2a,Tmed3,Tmed7,Tmed9,Kdelr3,Napg	12/124
1_Member	Reactome Gene Sets	R-MMU-6811434	COPI-dependent Golgi-to-ER retrograde traffic	-3.53893	-1.549	11843,18195,22145,22146,22151,66111,66676,67511,105785,108123	Arf4,Nsf,Tuba4a,Tuba1c,Tubb2a,Tmed3,Tmed7,Tmed9,Kdelr3,Napg	10/91
2_Summary	GO Biological Processes	GO:0044283	small molecule biosynthetic process	-12.9132	-8.948	11674,11911,13180,13595,14433,14645,14660,14718,14751,15357,15490,18534,18627,19662,20280,20322,20768,26565,27053,52014,57874,66447,68801,69051,70025,70757,72999,73166,74551,93732,98711,100678,103711,107272,107476,107869,108037,108079,111175,170439,208715,213053,235293,236539,268656,11429,15926,21351,56421,67834,232087,11566,13370,15445,18263,18618,20226,27267,50493,67547,70223,104458,216443,3531…	Aldoa,Atf4,Pcbd1,Ebp,Gapdh,Glul,Gls,Got1,Gpi1,Hmgcr,Hsd17b7,Pck1,Per2,Rbp4,Scp2,Sord,Sephs2,Pla2g10,Asns,Nus1,Hacd3,Mgst3,Elovl5,Pycr2,Acot7,Hacd2,Insig2,Tm7sf2,Pck2,Acox2,Rdh10,Psph,Pnpo,Psat1,Acaca,Cth,Shmt2,Prkaa2,Pecr,Elovl6,Hmgcs1,Slc39a14,Sc5d,Phgdh,Sptlc1,Aco2,Idh1,Taldo1,Pfkp,Idh3a,Mat2a,Adss,Dio1,Hpd,Odc1,Pemt,Sars,Cars,Txnrd1,Slc39a8,Nars,Rars,Mars1,Gars,Hk2,Suclg2,Suclg1,Me3,Ckmt1,Slc3…	76/-
2_Member	GO Biological Processes	GO:0044283	small molecule biosynthetic process	-12.9132	-8.948	11674,11911,13180,13595,14433,14645,14660,14718,14751,15357,15490,18534,18627,19662,20280,20322,20768,26565,27053,52014,57874,66447,68801,69051,70025,70757,72999,73166,74551,93732,98711,100678,103711,107272,107476,107869,108037,108079,111175,170439,208715,213053,235293,236539,268656	Aldoa,Atf4,Pcbd1,Ebp,Gapdh,Glul,Gls,Got1,Gpi1,Hmgcr,Hsd17b7,Pck1,Per2,Rbp4,Scp2,Sord,Sephs2,Pla2g10,Asns,Nus1,Hacd3,Mgst3,Elovl5,Pycr2,Acot7,Hacd2,Insig2,Tm7sf2,Pck2,Acox2,Rdh10,Psph,Pnpo,Psat1,Acaca,Cth,Shmt2,Prkaa2,Pecr,Elovl6,Hmgcs1,Slc39a14,Sc5d,Phgdh,Sptlc1	45/435
2_Member	KEGG Pathway	mmu01230	Biosynthesis of amino acids - Mus musculus (house mouse)	-10.1019	-6.681	11429,11674,14433,14645,14718,15926,21351,27053,56421,67834,69051,100678,107272,107869,108037,232087,236539	Aco2,Aldoa,Gapdh,Glul,Got1,Idh1,Taldo1,Asns,Pfkp,Idh3a,Pycr2,Psph,Psat1,Cth,Shmt2,Mat2a,Phgdh	17/79
2_Member	GO Biological Processes	GO:0006520	amino acid metabolic process	-7.39802	-4.454	11566,11911,13180,13370,14645,14660,14718,15445,18263,18618,20226,20768,27053,27267,50493,67547,69051,70223,100678,104458,107272,107869,108037,216443,236539,353172	Adss,Atf4,Pcbd1,Dio1,Glul,Gls,Got1,Hpd,Odc1,Pemt,Sars,Sephs2,Asns,Cars,Txnrd1,Slc39a8,Pycr2,Nars,Psph,Rars,Psat1,Cth,Shmt2,Mars1,Phgdh,Gars	26/260
2_Member	KEGG Pathway	mmu01200	Carbon metabolism - Mus musculus (house mouse)	-7.14745	-4.296	11429,11674,14433,14718,14751,15277,15926,20917,21351,56421,56451,67834,100678,107272,108037,109264,236539	Aco2,Aldoa,Gapdh,Got1,Gpi1,Hk2,Idh1,Suclg2,Taldo1,Pfkp,Suclg1,Idh3a,Psph,Psat1,Shmt2,Me3,Phgdh	17/121
2_Member	GO Biological Processes	GO:0046394	carboxylic acid biosynthetic process	-6.54648	-3.848	14645,14660,14718,18627,20768,26565,27053,57874,66447,68801,69051,70025,70757,93732,98711,100678,107272,107476,107869,108037,108079,111175,170439,236539	Glul,Gls,Got1,Per2,Sephs2,Pla2g10,Asns,Hacd3,Mgst3,Elovl5,Pycr2,Acot7,Hacd2,Acox2,Rdh10,Psph,Psat1,Acaca,Cth,Shmt2,Prkaa2,Pecr,Elovl6,Phgdh	24/250
2_Member	GO Biological Processes	GO:0016053	organic acid biosynthetic process	-6.45111	-3.778	14645,14660,14718,18627,20768,26565,27053,57874,66447,68801,69051,70025,70757,93732,98711,100678,107272,107476,107869,108037,108079,111175,170439,236539	Glul,Gls,Got1,Per2,Sephs2,Pla2g10,Asns,Hacd3,Mgst3,Elovl5,Pycr2,Acot7,Hacd2,Acox2,Rdh10,Psph,Psat1,Acaca,Cth,Shmt2,Prkaa2,Pecr,Elovl6,Phgdh	24/253
2_Member	GO Biological Processes	GO:1901607	alpha-amino acid biosynthetic process	-6.32251	-3.679	14645,14660,14718,20768,27053,69051,100678,107272,107869,108037,236539	Glul,Gls,Got1,Sephs2,Asns,Pycr2,Psph,Psat1,Cth,Shmt2,Phgdh	11/56
2_Member	GO Biological Processes	GO:0006564	L-serine biosynthetic process	-6.16596	-3.561	100678,107272,108037,236539	Psph,Psat1,Shmt2,Phgdh	4/4
2_Member	Reactome Gene Sets	R-MMU-71291	Metabolism of amino acids and derivatives	-6.00577	-3.438	12716,13180,13370,14645,14660,14718,15445,17254,18263,20768,26441,27053,50493,59010,69051,72947,100434,100678,107272,107869,214593,228608,236539	Ckmt1,Pcbd1,Dio1,Glul,Gls,Got1,Hpd,Slc3a2,Odc1,Sephs2,Psma4,Asns,Txnrd1,Sqor,Pycr2,Phykpl,Slc44a1,Psph,Psat1,Cth,Duox2,Smox,Phgdh	23/249
2_Member	GO Biological Processes	GO:1901605	alpha-amino acid metabolic process	-5.78202	-3.283	11566,11911,13180,14645,14660,14718,15445,18263,18618,20768,27053,50493,67547,69051,100678,107272,107869,108037,236539	Adss,Atf4,Pcbd1,Glul,Gls,Got1,Hpd,Odc1,Pemt,Sephs2,Asns,Txnrd1,Slc39a8,Pycr2,Psph,Psat1,Cth,Shmt2,Phgdh	19/184
2_Member	GO Biological Processes	GO:0008652	amino acid biosynthetic process	-5.71468	-3.237	14645,14660,14718,20768,27053,69051,100678,107272,107869,108037,236539	Glul,Gls,Got1,Sephs2,Asns,Pycr2,Psph,Psat1,Cth,Shmt2,Phgdh	11/64
2_Member	GO Biological Processes	GO:0009070	serine family amino acid biosynthetic process	-5.45692	-3.011	20768,100678,107272,107869,108037,236539	Sephs2,Psph,Psat1,Cth,Shmt2,Phgdh	6/16
2_Member	GO Biological Processes	GO:0009069	serine family amino acid metabolic process	-4.27549	-2.07	20768,50493,100678,107272,107869,108037,236539	Sephs2,Txnrd1,Psph,Psat1,Cth,Shmt2,Phgdh	7/35
2_Member	GO Biological Processes	GO:0006563	L-serine metabolic process	-3.90397	-1.796	100678,107272,108037,236539	Psph,Psat1,Shmt2,Phgdh	4/10
2_Member	Reactome Gene Sets	R-MMU-977347	Serine biosynthesis	-2.75559	-0.993	100678,107272,236539	Psph,Psat1,Phgdh	3/9
2_Member	KEGG Pathway	mmu00260	Glycine, serine and threonine metabolism - Mus musculus (house mouse)	-2.25298	-0.669	100678,107272,107869,108037,236539	Psph,Psat1,Cth,Shmt2,Phgdh	5/40
3_Summary	KEGG Pathway	mmu00520	Amino sugar and nucleotide sugar metabolism - Mus musculus (house mouse)	-12.2823	-8.493	12764,14751,15211,15212,15277,22122,54128,67883,74246,94181,107652,109785,110119,216558,218138,331026,14422,53618,11674,20322,56421,170768,20442,20443,24060,52014	Cmas,Gpi1,Hexa,Hexb,Hk2,Gfus,Pmm2,Uxs1,Gale,Nans,Uap1,Pgm3,Mpi,Ugp2,Gmds,Gmppb,B4galnt2,Fut8,Aldoa,Sord,Pfkp,Pfkfb3,St3gal1,St3gal4,Slc35a1,Nus1	26/-
3_Member	KEGG Pathway	mmu00520	Amino sugar and nucleotide sugar metabolism - Mus musculus (house mouse)	-12.2823	-8.493	12764,14751,15211,15212,15277,22122,54128,67883,74246,94181,107652,109785,110119,216558,218138,331026	Cmas,Gpi1,Hexa,Hexb,Hk2,Gfus,Pmm2,Uxs1,Gale,Nans,Uap1,Pgm3,Mpi,Ugp2,Gmds,Gmppb	16/51
3_Member	KEGG Pathway	mmu01250	Biosynthesis of nucleotide sugars - Mus musculus (house mouse)	-11.9221	-8.258	12764,14751,15277,22122,54128,67883,74246,94181,107652,109785,110119,216558,218138,331026	Cmas,Gpi1,Hk2,Gfus,Pmm2,Uxs1,Gale,Nans,Uap1,Pgm3,Mpi,Ugp2,Gmds,Gmppb	14/38
3_Member	GO Biological Processes	GO:0009225	nucleotide-sugar metabolic process	-10.0448	-6.681	12764,14422,22122,53618,54128,67883,107652,109785,110119,216558,218138,331026	Cmas,B4galnt2,Gfus,Fut8,Pmm2,Uxs1,Uap1,Pgm3,Mpi,Ugp2,Gmds,Gmppb	12/34
3_Member	GO Biological Processes	GO:0009226	nucleotide-sugar biosynthetic process	-9.59329	-6.352	12764,22122,54128,67883,107652,109785,110119,218138,331026	Cmas,Gfus,Pmm2,Uxs1,Uap1,Pgm3,Mpi,Gmds,Gmppb	9/17
3_Member	KEGG Pathway	mmu00051	Fructose and mannose metabolism - Mus musculus (house mouse)	-7.32495	-4.452	11674,15277,20322,22122,54128,56421,110119,170768,218138,331026	Aldoa,Hk2,Sord,Gfus,Pmm2,Pfkp,Mpi,Pfkfb3,Gmds,Gmppb	10/36
3_Member	Reactome Gene Sets	R-MMU-446219	Synthesis of substrates in N-glycan biosythesis	-6.85127	-4.076	12764,20442,20443,22122,24060,52014,54128,94181,107652,109785,110119,218138	Cmas,St3gal1,St3gal4,Gfus,Slc35a1,Nus1,Pmm2,Nans,Uap1,Pgm3,Mpi,Gmds	12/61
3_Member	Reactome Gene Sets	R-MMU-446193	Biosynthesis of the N-glycan precursor (dolichol lipid-linked oligosaccharide, LLO) and transfer to a nascent protein	-6.099	-3.514	12764,20442,20443,22122,24060,52014,54128,94181,107652,109785,110119,218138	Cmas,St3gal1,St3gal4,Gfus,Slc35a1,Nus1,Pmm2,Nans,Uap1,Pgm3,Mpi,Gmds	12/71
3_Member	GO Biological Processes	GO:0019673	GDP-mannose metabolic process	-5.9924	-3.433	22122,54128,110119,218138,331026	Gfus,Pmm2,Mpi,Gmds,Gmppb	5/8
3_Member	GO Biological Processes	GO:0009298	GDP-mannose biosynthetic process	-4.03081	-1.888	54128,110119,331026	Pmm2,Mpi,Gmppb	3/4
4_Summary	GO Biological Processes	GO:0055086	nucleobase-containing small molecule metabolic process	-10.4104	-6.922	11514,11566,11674,11964,11966,12764,14148,14422,14679,15357,15926,18102,18585,18618,20917,21351,22122,23917,23971,26413,50493,53618,54128,56248,56451,66588,67420,67834,67883,70025,74637,83965,107476,107652,108037,109785,110119,208715,216188,216558,218138,224794,319945,331026,353172,12702,12716,15212,20280,20322,22038,52014,74442,103711,224020,268656	Adcy8,Adss,Aldoa,Atp6v1a,Atp6v1b2,Cmas,Fdx1,B4galnt2,Gnai3,Hmgcr,Idh1,Nme1,Pde9a,Pemt,Suclg2,Taldo1,Gfus,Impdh1,Papss1,Mapk1,Txnrd1,Fut8,Pmm2,Ak3,Suclg1,Cmpk1,Far1,Idh3a,Uxs1,Acot7,Shpk,Enpp5,Acaca,Uap1,Shmt2,Pgm3,Mpi,Hmgcs1,Aldh1l2,Ugp2,Gmds,Enpp4,Flad1,Gmppb,Gars,Socs3,Ckmt1,Hexb,Scp2,Sord,Plscr1,Nus1,Sgms2,Pnpo,Pi4ka,Sptlc1	56/-
4_Member	GO Biological Processes	GO:0055086	nucleobase-containing small molecule metabolic process	-10.4104	-6.922	11514,11566,11674,11964,11966,12764,14148,14422,14679,15357,15926,18102,18585,18618,20917,21351,22122,23917,23971,26413,50493,53618,54128,56248,56451,66588,67420,67834,67883,70025,74637,83965,107476,107652,108037,109785,110119,208715,216188,216558,218138,224794,319945,331026,353172	Adcy8,Adss,Aldoa,Atp6v1a,Atp6v1b2,Cmas,Fdx1,B4galnt2,Gnai3,Hmgcr,Idh1,Nme1,Pde9a,Pemt,Suclg2,Taldo1,Gfus,Impdh1,Papss1,Mapk1,Txnrd1,Fut8,Pmm2,Ak3,Suclg1,Cmpk1,Far1,Idh3a,Uxs1,Acot7,Shpk,Enpp5,Acaca,Uap1,Shmt2,Pgm3,Mpi,Hmgcs1,Aldh1l2,Ugp2,Gmds,Enpp4,Flad1,Gmppb,Gars	45/514
4_Member	GO Biological Processes	GO:0009117	nucleotide metabolic process	-4.74806	-2.437	11514,11566,11674,11964,11966,14148,14679,15357,15926,18102,18585,20917,21351,23917,23971,26413,50493,56248,56451,66588,67420,67834,70025,74637,83965,107476,208715,216188,319945,353172	Adcy8,Adss,Aldoa,Atp6v1a,Atp6v1b2,Fdx1,Gnai3,Hmgcr,Idh1,Nme1,Pde9a,Suclg2,Taldo1,Impdh1,Papss1,Mapk1,Txnrd1,Ak3,Suclg1,Cmpk1,Far1,Idh3a,Acot7,Shpk,Enpp5,Acaca,Hmgcs1,Aldh1l2,Flad1,Gars	30/447
4_Member	GO Biological Processes	GO:0006753	nucleoside phosphate metabolic process	-4.54931	-2.3	11514,11566,11674,11964,11966,14148,14679,15357,15926,18102,18585,20917,21351,23917,23971,26413,50493,56248,56451,66588,67420,67834,70025,74637,83965,107476,208715,216188,319945,353172	Adcy8,Adss,Aldoa,Atp6v1a,Atp6v1b2,Fdx1,Gnai3,Hmgcr,Idh1,Nme1,Pde9a,Suclg2,Taldo1,Impdh1,Papss1,Mapk1,Txnrd1,Ak3,Suclg1,Cmpk1,Far1,Idh3a,Acot7,Shpk,Enpp5,Acaca,Hmgcs1,Aldh1l2,Flad1,Gars	30/458
4_Member	GO Biological Processes	GO:0072521	purine-containing compound metabolic process	-4.22317	-2.025	11514,11566,11674,11964,11966,14148,14679,15357,15926,18102,18585,18618,20917,21351,23917,23971,50493,56248,56451,67420,67834,70025,74637,107476,108037,208715,216188,224794	Adcy8,Adss,Aldoa,Atp6v1a,Atp6v1b2,Fdx1,Gnai3,Hmgcr,Idh1,Nme1,Pde9a,Pemt,Suclg2,Taldo1,Impdh1,Papss1,Txnrd1,Ak3,Suclg1,Far1,Idh3a,Acot7,Shpk,Acaca,Shmt2,Hmgcs1,Aldh1l2,Enpp4	28/431
4_Member	GO Biological Processes	GO:0006163	purine nucleotide metabolic process	-3.64294	-1.619	11514,11566,11674,11964,11966,14148,14679,15357,15926,18102,18585,20917,21351,23917,23971,50493,56248,56451,67420,67834,70025,74637,107476,208715,216188	Adcy8,Adss,Aldoa,Atp6v1a,Atp6v1b2,Fdx1,Gnai3,Hmgcr,Idh1,Nme1,Pde9a,Suclg2,Taldo1,Impdh1,Papss1,Txnrd1,Ak3,Suclg1,Far1,Idh3a,Acot7,Shpk,Acaca,Hmgcs1,Aldh1l2	25/396
4_Member	GO Biological Processes	GO:0090407	organophosphate biosynthetic process	-2.89259	-1.091	11514,11566,11674,12702,12716,15212,18102,18618,20280,20322,22038,23917,23971,26413,52014,56248,66588,67420,70025,74442,103711,208715,224020,268656,319945,353172	Adcy8,Adss,Aldoa,Socs3,Ckmt1,Hexb,Nme1,Pemt,Scp2,Sord,Plscr1,Impdh1,Papss1,Mapk1,Nus1,Ak3,Cmpk1,Far1,Acot7,Sgms2,Pnpo,Hmgcs1,Pi4ka,Sptlc1,Flad1,Gars	26/471
4_Member	GO Biological Processes	GO:0009259	ribonucleotide metabolic process	-2.37295	-0.735	11514,11566,11674,11964,11966,14679,15357,18102,18585,20917,23917,23971,56248,56451,66588,67420,70025,107476,208715	Adcy8,Adss,Aldoa,Atp6v1a,Atp6v1b2,Gnai3,Hmgcr,Nme1,Pde9a,Suclg2,Impdh1,Papss1,Ak3,Suclg1,Cmpk1,Far1,Acot7,Acaca,Hmgcs1	19/336
4_Member	GO Biological Processes	GO:0009150	purine ribonucleotide metabolic process	-2.29483	-0.694	11514,11566,11674,11964,11966,14679,15357,18102,18585,20917,23917,23971,56248,56451,67420,70025,107476,208715	Adcy8,Adss,Aldoa,Atp6v1a,Atp6v1b2,Gnai3,Hmgcr,Nme1,Pde9a,Suclg2,Impdh1,Papss1,Ak3,Suclg1,Far1,Acot7,Acaca,Hmgcs1	18/317
4_Member	GO Biological Processes	GO:0019693	ribose phosphate metabolic process	-2.22561	-0.648	11514,11566,11674,11964,11966,14679,15357,18102,18585,20917,23917,23971,56248,56451,66588,67420,70025,107476,208715	Adcy8,Adss,Aldoa,Atp6v1a,Atp6v1b2,Gnai3,Hmgcr,Nme1,Pde9a,Suclg2,Impdh1,Papss1,Ak3,Suclg1,Cmpk1,Far1,Acot7,Acaca,Hmgcs1	19/347
5_Summary	GO Biological Processes	GO:0070085	glycosylation	-9.79594	-6.484	13135,13200,14343,14422,20442,20443,52014,53618,54128,56374,59048,66357,67542,67547,67695,72077,74498,94181,94192,103534,107895,109785,207839,217664,241391,331026,333424,11514,11566,11674,12764,15211,18102,20322,22122,23917,23971,56248,56375,66588,67883,70025,76775,78752,107652,110119,218138,15212	Dad1,Ddost,Fut1,B4galnt2,St3gal1,St3gal4,Nus1,Fut8,Pmm2,Tmem59,C1galt1c1,Ostc,Cog6,Slc39a8,Ost4,Gcnt3,Gorasp1,Nans,C1galt1,Mgat4b,Mgat5,Pgm3,Galnt6,Mgat2,Galnt5,Gmppb,A4gnt,Adcy8,Adss,Aldoa,Cmas,Hexa,Nme1,Sord,Gfus,Impdh1,Papss1,Ak3,B4galt4,Cmpk1,Uxs1,Acot7,Slc10a7,Csgalnact2,Uap1,Mpi,Gmds,Hexb	48/-
5_Member	GO Biological Processes	GO:0070085	glycosylation	-9.79594	-6.484	13135,13200,14343,14422,20442,20443,52014,53618,54128,56374,59048,66357,67542,67547,67695,72077,74498,94181,94192,103534,107895,109785,207839,217664,241391,331026,333424	Dad1,Ddost,Fut1,B4galnt2,St3gal1,St3gal4,Nus1,Fut8,Pmm2,Tmem59,C1galt1c1,Ostc,Cog6,Slc39a8,Ost4,Gcnt3,Gorasp1,Nans,C1galt1,Mgat4b,Mgat5,Pgm3,Galnt6,Mgat2,Galnt5,Gmppb,A4gnt	27/216
5_Member	GO Biological Processes	GO:1901137	carbohydrate derivative biosynthetic process	-9.5773	-6.352	11514,11566,11674,12764,13135,13200,14343,14422,15211,18102,20322,20442,20443,22122,23917,23971,52014,53618,54128,56248,56374,56375,59048,66357,66588,67547,67695,67883,70025,72077,74498,76775,78752,94192,103534,107652,107895,109785,110119,207839,217664,218138,241391,331026,333424	Adcy8,Adss,Aldoa,Cmas,Dad1,Ddost,Fut1,B4galnt2,Hexa,Nme1,Sord,St3gal1,St3gal4,Gfus,Impdh1,Papss1,Nus1,Fut8,Pmm2,Ak3,Tmem59,B4galt4,C1galt1c1,Ostc,Cmpk1,Slc39a8,Ost4,Uxs1,Acot7,Gcnt3,Gorasp1,Slc10a7,Csgalnact2,C1galt1,Mgat4b,Uap1,Mgat5,Pgm3,Mpi,Galnt6,Mgat2,Gmds,Galnt5,Gmppb,A4gnt	45/545
5_Member	GO Biological Processes	GO:0006486	protein glycosylation	-9.39861	-6.246	13135,13200,14343,14422,20442,20443,52014,53618,54128,56374,59048,66357,67547,67695,72077,74498,94192,103534,107895,109785,207839,217664,241391,331026,333424	Dad1,Ddost,Fut1,B4galnt2,St3gal1,St3gal4,Nus1,Fut8,Pmm2,Tmem59,C1galt1c1,Ostc,Slc39a8,Ost4,Gcnt3,Gorasp1,C1galt1,Mgat4b,Mgat5,Pgm3,Galnt6,Mgat2,Galnt5,Gmppb,A4gnt	25/194
5_Member	GO Biological Processes	GO:0043413	macromolecule glycosylation	-9.39861	-6.246	13135,13200,14343,14422,20442,20443,52014,53618,54128,56374,59048,66357,67547,67695,72077,74498,94192,103534,107895,109785,207839,217664,241391,331026,333424	Dad1,Ddost,Fut1,B4galnt2,St3gal1,St3gal4,Nus1,Fut8,Pmm2,Tmem59,C1galt1c1,Ostc,Slc39a8,Ost4,Gcnt3,Gorasp1,C1galt1,Mgat4b,Mgat5,Pgm3,Galnt6,Mgat2,Galnt5,Gmppb,A4gnt	25/194
5_Member	GO Biological Processes	GO:0009101	glycoprotein biosynthetic process	-7.67582	-4.664	13135,13200,14343,14422,20442,20443,52014,53618,54128,56374,59048,66357,67547,67695,72077,74498,78752,94192,103534,107895,109785,207839,217664,241391,331026,333424	Dad1,Ddost,Fut1,B4galnt2,St3gal1,St3gal4,Nus1,Fut8,Pmm2,Tmem59,C1galt1c1,Ostc,Slc39a8,Ost4,Gcnt3,Gorasp1,Csgalnact2,C1galt1,Mgat4b,Mgat5,Pgm3,Galnt6,Mgat2,Galnt5,Gmppb,A4gnt	26/252
5_Member	GO Biological Processes	GO:0006487	protein N-linked glycosylation	-7.463	-4.497	13135,13200,52014,53618,54128,66357,67547,67695,74498,103534,107895,109785,217664	Dad1,Ddost,Nus1,Fut8,Pmm2,Ostc,Slc39a8,Ost4,Gorasp1,Mgat4b,Mgat5,Pgm3,Mgat2	13/65
5_Member	GO Biological Processes	GO:0009100	glycoprotein metabolic process	-6.68611	-3.951	13135,13200,14343,14422,15211,15212,20442,20443,52014,53618,54128,56374,59048,66357,67547,67695,72077,74498,78752,94192,103534,107895,109785,207839,217664,241391,331026,333424	Dad1,Ddost,Fut1,B4galnt2,Hexa,Hexb,St3gal1,St3gal4,Nus1,Fut8,Pmm2,Tmem59,C1galt1c1,Ostc,Slc39a8,Ost4,Gcnt3,Gorasp1,Csgalnact2,C1galt1,Mgat4b,Mgat5,Pgm3,Galnt6,Mgat2,Galnt5,Gmppb,A4gnt	28/320
5_Member	Reactome Gene Sets	R-MMU-913709	O-linked glycosylation of mucins	-3.8926	-1.79	20442,20443,59048,72077,94192,207839,241391,333424	St3gal1,St3gal4,C1galt1c1,Gcnt3,C1galt1,Galnt6,Galnt5,A4gnt	8/53
5_Member	KEGG Pathway	mmu00512	Mucin type O-glycan biosynthesis - Mus musculus (house mouse)	-3.57375	-1.568	20442,59048,72077,94192,207839,241391	St3gal1,C1galt1c1,Gcnt3,C1galt1,Galnt6,Galnt5	6/32
5_Member	Reactome Gene Sets	R-MMU-5173105	O-linked glycosylation	-2.18514	-0.626	20442,20443,59048,72077,94192,207839,241391,333424	St3gal1,St3gal4,C1galt1c1,Gcnt3,C1galt1,Galnt6,Galnt5,A4gnt	8/96
5_Member	GO Biological Processes	GO:0006493	protein O-linked glycosylation	-2.05543	-0.548	59048,72077,94192,109785,207839,241391,333424	C1galt1c1,Gcnt3,C1galt1,Pgm3,Galnt6,Galnt5,A4gnt	7/81
6_Summary	GO Biological Processes	GO:0006066	alcohol metabolic process	-9.0871	-5.967	11429,13180,13595,14148,14151,14718,15357,15490,15926,18534,18795,19662,20280,20322,20652,52014,56209,67834,70059,72999,73166,74551,74637,98711,105014,108079,111175,208715,235293,268656,320129,12846,13370,13819,18627,58520,93732,103711,214593,12702,14245,15212,18618,20442,20443,20598,22038,26565,56375,57874,67420,68801,70025,70757,74442,107476,170439,219033,224020,14776,15211,52635,56018,58994,66…	Aco2,Pcbd1,Ebp,Fdx1,Fech,Got1,Hmgcr,Hsd17b7,Idh1,Pck1,Plcb1,Rbp4,Scp2,Sord,Soat1,Nus1,Gde1,Idh3a,Degs2,Insig2,Tm7sf2,Pck2,Shpk,Rdh10,Rdh14,Prkaa2,Pecr,Hmgcs1,Sc5d,Sptlc1,Grk3,Comt,Dio1,Epas1,Per2,Erg28,Acox2,Pnpo,Duox2,Socs3,Lpin1,Hexb,Pemt,St3gal1,St3gal4,Smpd2,Plscr1,Pla2g10,B4galt4,Hacd3,Far1,Elovl5,Acot7,Hacd2,Sgms2,Acaca,Elovl6,Ang4,Pi4ka,Gpx2,Hexa,Esyt2,Stard10,Smpd3,Tnfaip8l1,Oxct1,Aacs,Sl…	73/-
6_Member	GO Biological Processes	GO:0006066	alcohol metabolic process	-9.0871	-5.967	11429,13180,13595,14148,14151,14718,15357,15490,15926,18534,18795,19662,20280,20322,20652,52014,56209,67834,70059,72999,73166,74551,74637,98711,105014,108079,111175,208715,235293,268656,320129	Aco2,Pcbd1,Ebp,Fdx1,Fech,Got1,Hmgcr,Hsd17b7,Idh1,Pck1,Plcb1,Rbp4,Scp2,Sord,Soat1,Nus1,Gde1,Idh3a,Degs2,Insig2,Tm7sf2,Pck2,Shpk,Rdh10,Rdh14,Prkaa2,Pecr,Hmgcs1,Sc5d,Sptlc1,Grk3	31/299
6_Member	GO Biological Processes	GO:1901615	organic hydroxy compound metabolic process	-8.69258	-5.602	11429,12846,13180,13370,13595,13819,14148,14151,14718,15357,15490,15926,18534,18627,18795,19662,20280,20322,20652,52014,56209,58520,67834,70059,72999,73166,74551,74637,93732,98711,103711,105014,108079,111175,208715,214593,235293,268656,320129	Aco2,Comt,Pcbd1,Dio1,Ebp,Epas1,Fdx1,Fech,Got1,Hmgcr,Hsd17b7,Idh1,Pck1,Per2,Plcb1,Rbp4,Scp2,Sord,Soat1,Nus1,Gde1,Erg28,Idh3a,Degs2,Insig2,Tm7sf2,Pck2,Shpk,Acox2,Rdh10,Pnpo,Rdh14,Prkaa2,Pecr,Hmgcs1,Duox2,Sc5d,Sptlc1,Grk3	39/460
6_Member	GO Biological Processes	GO:1901617	organic hydroxy compound biosynthetic process	-6.93278	-4.126	13180,13595,13819,14718,15357,15490,18534,18627,20280,52014,58520,72999,73166,74551,93732,103711,108079,208715,235293,268656	Pcbd1,Ebp,Epas1,Got1,Hmgcr,Hsd17b7,Pck1,Per2,Scp2,Nus1,Erg28,Insig2,Tm7sf2,Pck2,Acox2,Pnpo,Prkaa2,Hmgcs1,Sc5d,Sptlc1	20/171
6_Member	GO Biological Processes	GO:0008610	lipid biosynthetic process	-6.93007	-4.126	12702,13595,14148,14245,15212,15357,15490,18534,18618,20280,20442,20443,20598,22038,26565,52014,56375,57874,58520,67420,68801,70025,70059,70757,72999,73166,74442,74551,93732,98711,107476,108079,111175,170439,208715,219033,224020,235293,268656	Socs3,Ebp,Fdx1,Lpin1,Hexb,Hmgcr,Hsd17b7,Pck1,Pemt,Scp2,St3gal1,St3gal4,Smpd2,Plscr1,Pla2g10,Nus1,B4galt4,Hacd3,Erg28,Far1,Elovl5,Acot7,Degs2,Hacd2,Insig2,Tm7sf2,Sgms2,Pck2,Acox2,Rdh10,Acaca,Prkaa2,Pecr,Elovl6,Hmgcs1,Ang4,Pi4ka,Sc5d,Sptlc1	39/534
6_Member	GO Biological Processes	GO:0046165	alcohol biosynthetic process	-6.81894	-4.057	13180,13595,14718,15357,15490,18534,20280,52014,72999,73166,74551,108079,208715,235293,268656	Pcbd1,Ebp,Got1,Hmgcr,Hsd17b7,Pck1,Scp2,Nus1,Insig2,Tm7sf2,Pck2,Prkaa2,Hmgcs1,Sc5d,Sptlc1	15/99
6_Member	Reactome Gene Sets	R-MMU-556833	Metabolism of lipids	-6.65541	-3.944	13595,14148,14245,14776,15211,15212,15357,15490,18618,20280,20598,26565,52635,56018,56209,57874,58994,66443,67041,67420,68801,70025,70059,70757,73166,74442,78894,93732,100434,107476,108079,111175,170439,170459,208715,224020,235293,239759,240753,268656,269823	Ebp,Fdx1,Lpin1,Gpx2,Hexa,Hexb,Hmgcr,Hsd17b7,Pemt,Scp2,Smpd2,Pla2g10,Esyt2,Stard10,Gde1,Hacd3,Smpd3,Tnfaip8l1,Oxct1,Far1,Elovl5,Acot7,Degs2,Hacd2,Tm7sf2,Sgms2,Aacs,Acox2,Slc44a1,Acaca,Prkaa2,Pecr,Elovl6,Stard4,Hmgcs1,Pi4ka,Sc5d,Liph,Plekha6,Sptlc1,Pon3	41/591
6_Member	GO Biological Processes	GO:0016126	sterol biosynthetic process	-5.18016	-2.777	13595,15357,15490,58520,72999,73166,108079,208715,235293	Ebp,Hmgcr,Hsd17b7,Erg28,Insig2,Tm7sf2,Prkaa2,Hmgcs1,Sc5d	9/47
6_Member	WikiPathways	WP4346	Cholesterol metabolism with Bloch and Kandutsch-Russell pathways	-4.80447	-2.472	13595,15357,15490,20652,68801,73166,208715,218203,235293	Ebp,Hmgcr,Hsd17b7,Soat1,Elovl5,Tm7sf2,Hmgcs1,Mylip,Sc5d	9/52
6_Member	GO Biological Processes	GO:0006695	cholesterol biosynthetic process	-4.72814	-2.435	13595,15357,15490,72999,73166,108079,208715,235293	Ebp,Hmgcr,Hsd17b7,Insig2,Tm7sf2,Prkaa2,Hmgcs1,Sc5d	8/41
6_Member	GO Biological Processes	GO:1902653	secondary alcohol biosynthetic process	-4.72814	-2.435	13595,15357,15490,72999,73166,108079,208715,235293	Ebp,Hmgcr,Hsd17b7,Insig2,Tm7sf2,Prkaa2,Hmgcs1,Sc5d	8/41
6_Member	GO Biological Processes	GO:1902652	secondary alcohol metabolic process	-4.33456	-2.117	11429,13595,14148,14151,15357,15490,15926,20652,67834,72999,73166,108079,208715,235293	Aco2,Ebp,Fdx1,Fech,Hmgcr,Hsd17b7,Idh1,Soat1,Idh3a,Insig2,Tm7sf2,Prkaa2,Hmgcs1,Sc5d	14/138
6_Member	GO Biological Processes	GO:0006694	steroid biosynthetic process	-4.18096	-2.001	13595,14148,15357,15490,20280,58520,72999,73166,93732,108079,208715,235293	Ebp,Fdx1,Hmgcr,Hsd17b7,Scp2,Erg28,Insig2,Tm7sf2,Acox2,Prkaa2,Hmgcs1,Sc5d	12/108
6_Member	Reactome Gene Sets	R-MMU-191273	Cholesterol biosynthesis	-3.91244	-1.796	13595,15357,15490,73166,208715,235293	Ebp,Hmgcr,Hsd17b7,Tm7sf2,Hmgcs1,Sc5d	6/28
6_Member	KEGG Pathway	mmu00100	Steroid biosynthesis - Mus musculus (house mouse)	-3.67504	-1.632	13595,15490,20652,73166,235293	Ebp,Hsd17b7,Soat1,Tm7sf2,Sc5d	5/20
6_Member	GO Biological Processes	GO:0016125	sterol metabolic process	-3.1524	-1.249	13595,14148,14151,15357,15490,20652,58520,72999,73166,108079,208715,235293	Ebp,Fdx1,Fech,Hmgcr,Hsd17b7,Soat1,Erg28,Insig2,Tm7sf2,Prkaa2,Hmgcs1,Sc5d	12/139
6_Member	GO Biological Processes	GO:0008203	cholesterol metabolic process	-2.9754	-1.138	13595,14148,14151,15357,15490,20652,72999,73166,108079,208715,235293	Ebp,Fdx1,Fech,Hmgcr,Hsd17b7,Soat1,Insig2,Tm7sf2,Prkaa2,Hmgcs1,Sc5d	11/126
6_Member	Reactome Gene Sets	R-MMU-8957322	Metabolism of steroids	-2.42552	-0.771	13595,14148,15357,15490,20280,73166,93732,170459,208715,235293	Ebp,Fdx1,Hmgcr,Hsd17b7,Scp2,Tm7sf2,Acox2,Stard4,Hmgcs1,Sc5d	10/127
6_Member	WikiPathways	WP103	Cholesterol biosynthesis	-2.07779	-0.564	15357,208715,235293	Hmgcr,Hmgcs1,Sc5d	3/15
7_Summary	GO Biological Processes	GO:0048193	Golgi vesicle transport	-7.83099	-4.783	11426,11843,13858,17912,18195,18453,19346,20224,54189,56491,66111,66676,67015,67397,67511,67542,70028,70297,70361,73130,76775,77929,104303,105785,229593,234857,245828,11891,12527,13476,13731,16905,18810,20739,22038,22631,27359,27883,52635,54525,55946,66241,66270,68942,74498,77963,235406,235627,381246,666173	Macf1,Arf4,Eps15,Myo1b,Nsf,P4hb,Rab6a,Sar1a,Rabep1,Vapb,Tmed3,Tmed7,Ccdc91,Erp29,Tmed9,Cog6,Dop1b,Gcc2,Lman1,Tmed5,Slc10a7,Yipf6,Arl1,Kdelr3,Golph3l,Spire2,Trappc1,Rab27a,Cd9,Reep5,Emp2,Lmna,Plec,Spta1,Plscr1,Ywhaz,Sytl4,Tango2,Esyt2,Syt7,Ap3m1,Tmem9,Retreg1,Chmp2b,Gorasp1,Hook1,Snx33,Nbeal2,Xkr9,Vps13b	50/-
7_Member	GO Biological Processes	GO:0048193	Golgi vesicle transport	-7.83099	-4.783	11426,11843,13858,17912,18195,18453,19346,20224,54189,56491,66111,66676,67015,67397,67511,67542,70028,70297,70361,73130,76775,77929,104303,105785,229593,234857,245828	Macf1,Arf4,Eps15,Myo1b,Nsf,P4hb,Rab6a,Sar1a,Rabep1,Vapb,Tmed3,Tmed7,Ccdc91,Erp29,Tmed9,Cog6,Dop1b,Gcc2,Lman1,Tmed5,Slc10a7,Yipf6,Arl1,Kdelr3,Golph3l,Spire2,Trappc1	27/265
7_Member	GO Biological Processes	GO:0010256	endomembrane system organization	-4.92447	-2.572	11891,12527,13476,13731,16905,18810,20739,22038,22631,27359,27883,52635,54525,55946,56491,66111,66241,66270,66676,67511,67542,68942,70297,70361,73130,74498,77963,104303,229593,235406,235627,381246,666173	Rab27a,Cd9,Reep5,Emp2,Lmna,Plec,Spta1,Plscr1,Ywhaz,Sytl4,Tango2,Esyt2,Syt7,Ap3m1,Vapb,Tmed3,Tmem9,Retreg1,Tmed7,Tmed9,Cog6,Chmp2b,Gcc2,Lman1,Tmed5,Gorasp1,Hook1,Arl1,Golph3l,Snx33,Nbeal2,Xkr9,Vps13b	33/505
7_Member	GO Biological Processes	GO:0007030	Golgi organization	-4.8597	-2.517	22631,27883,66111,66676,67511,67542,70297,70361,73130,74498,77963,104303,229593,666173	Ywhaz,Tango2,Tmed3,Tmed7,Tmed9,Cog6,Gcc2,Lman1,Tmed5,Gorasp1,Hook1,Arl1,Golph3l,Vps13b	14/124
7_Member	GO Biological Processes	GO:0006888	endoplasmic reticulum to Golgi vesicle-mediated transport	-3.91547	-1.796	18453,20224,56491,66111,66676,67397,67511,70361,73130,77929,105785,245828	P4hb,Sar1a,Vapb,Tmed3,Tmed7,Erp29,Tmed9,Lman1,Tmed5,Yipf6,Kdelr3,Trappc1	12/115
8_Summary	GO Biological Processes	GO:0019725	cellular homeostasis	-7.81937	-4.783	11514,11674,11757,11911,11964,11966,11972,12010,12780,14319,14660,15212,15277,16001,16438,17357,18477,18534,19122,20276,20320,21817,21871,22166,22782,26413,50493,50527,56491,66241,66383,67547,68428,68942,69047,69597,70495,72027,74551,76137,76775,78506,78894,108079,110784,170441,213053,235574,13819,14151,16511,56506,66259,14664,16512,17912,18195,18438,18795,18798,22785,30791,51801,52150,52466,5599…	Adcy8,Aldoa,Prdx3,Atf4,Atp6v1a,Atp6v1b2,Atp6v0d1,B2m,Abcc2,Fth1,Gls,Hexb,Hk2,Igf1r,Itpr1,Marcksl1,Prdx1,Pck1,Prnp,Scnn1a,Nptn,Tgm2,Atp6v0a2,Txn1,Slc30a1,Mapk1,Txnrd1,Ero1a,Vapb,Tmem9,Iscu,Slc39a8,Steap3,Chmp2b,Atp2c2,Afg3l2,Atp6ap2,Slc39a4,Pck2,Mcur1,Slc10a7,Micu3,Aacs,Prkaa2,Nr3c2,Slc2a10,Slc39a14,Atp2c1,Epas1,Fech,Kcnh2,Cib2,Camk2n1,Slc6a9,Kcnh3,Myo1b,Nsf,P2rx4,Plcb1,Plcb4,Slc30a4,Slc39a1,Ramp1…	72/-
8_Member	GO Biological Processes	GO:0019725	cellular homeostasis	-7.81937	-4.783	11514,11674,11757,11911,11964,11966,11972,12010,12780,14319,14660,15212,15277,16001,16438,17357,18477,18534,19122,20276,20320,21817,21871,22166,22782,26413,50493,50527,56491,66241,66383,67547,68428,68942,69047,69597,70495,72027,74551,76137,76775,78506,78894,108079,110784,170441,213053,235574	Adcy8,Aldoa,Prdx3,Atf4,Atp6v1a,Atp6v1b2,Atp6v0d1,B2m,Abcc2,Fth1,Gls,Hexb,Hk2,Igf1r,Itpr1,Marcksl1,Prdx1,Pck1,Prnp,Scnn1a,Nptn,Tgm2,Atp6v0a2,Txn1,Slc30a1,Mapk1,Txnrd1,Ero1a,Vapb,Tmem9,Iscu,Slc39a8,Steap3,Chmp2b,Atp2c2,Afg3l2,Atp6ap2,Slc39a4,Pck2,Mcur1,Slc10a7,Micu3,Aacs,Prkaa2,Nr3c2,Slc2a10,Slc39a14,Atp2c1	48/686
8_Member	GO Biological Processes	GO:0055082	intracellular chemical homeostasis	-6.49835	-3.811	11514,11911,11964,11966,11972,12010,12780,14319,14660,15212,15277,16001,16438,17357,18534,19122,20276,20320,21817,21871,22782,26413,56491,66241,66383,67547,68428,69047,69597,70495,72027,74551,76137,76775,78506,78894,108079,110784,213053,235574	Adcy8,Atf4,Atp6v1a,Atp6v1b2,Atp6v0d1,B2m,Abcc2,Fth1,Gls,Hexb,Hk2,Igf1r,Itpr1,Marcksl1,Pck1,Prnp,Scnn1a,Nptn,Tgm2,Atp6v0a2,Slc30a1,Mapk1,Vapb,Tmem9,Iscu,Slc39a8,Steap3,Atp2c2,Afg3l2,Atp6ap2,Slc39a4,Pck2,Mcur1,Slc10a7,Micu3,Aacs,Prkaa2,Nr3c2,Slc39a14,Atp2c1	40/577
8_Member	GO Biological Processes	GO:0050801	monoatomic ion homeostasis	-6.44208	-3.778	11514,11911,11964,11966,11972,12010,12780,13819,14151,14319,15212,16438,16511,17357,19122,20276,20320,21817,21871,22782,26413,56491,56506,66241,66259,66383,67547,68428,69047,69597,70495,72027,76137,76775,78506,110784,213053,235574	Adcy8,Atf4,Atp6v1a,Atp6v1b2,Atp6v0d1,B2m,Abcc2,Epas1,Fech,Fth1,Hexb,Itpr1,Kcnh2,Marcksl1,Prnp,Scnn1a,Nptn,Tgm2,Atp6v0a2,Slc30a1,Mapk1,Vapb,Cib2,Tmem9,Camk2n1,Iscu,Slc39a8,Steap3,Atp2c2,Afg3l2,Atp6ap2,Slc39a4,Mcur1,Slc10a7,Micu3,Nr3c2,Slc39a14,Atp2c1	38/536
8_Member	GO Biological Processes	GO:0055080	monoatomic cation homeostasis	-6.22502	-3.602	11514,11911,11964,11966,11972,12010,13819,14151,14319,15212,16438,16511,17357,19122,20276,20320,21817,21871,22782,26413,56491,56506,66241,66259,66383,67547,68428,69047,69597,70495,72027,76137,76775,78506,110784,213053,235574	Adcy8,Atf4,Atp6v1a,Atp6v1b2,Atp6v0d1,B2m,Epas1,Fech,Fth1,Hexb,Itpr1,Kcnh2,Marcksl1,Prnp,Scnn1a,Nptn,Tgm2,Atp6v0a2,Slc30a1,Mapk1,Vapb,Cib2,Tmem9,Camk2n1,Iscu,Slc39a8,Steap3,Atp2c2,Afg3l2,Atp6ap2,Slc39a4,Mcur1,Slc10a7,Micu3,Nr3c2,Slc39a14,Atp2c1	37/525
8_Member	GO Biological Processes	GO:0006873	intracellular monoatomic ion homeostasis	-6.01258	-3.438	11514,11911,11964,11966,11972,12010,12780,14319,15212,16438,17357,19122,20276,20320,21817,21871,22782,26413,56491,66241,66383,67547,68428,69047,69597,70495,72027,76137,76775,78506,110784,213053,235574	Adcy8,Atf4,Atp6v1a,Atp6v1b2,Atp6v0d1,B2m,Abcc2,Fth1,Hexb,Itpr1,Marcksl1,Prnp,Scnn1a,Nptn,Tgm2,Atp6v0a2,Slc30a1,Mapk1,Vapb,Tmem9,Iscu,Slc39a8,Steap3,Atp2c2,Afg3l2,Atp6ap2,Slc39a4,Mcur1,Slc10a7,Micu3,Nr3c2,Slc39a14,Atp2c1	33/449
8_Member	GO Biological Processes	GO:0098771	inorganic ion homeostasis	-5.90651	-3.356	11514,11911,11964,11972,12010,12780,13819,14151,14319,15212,16438,16511,17357,19122,20276,20320,21817,21871,22782,56491,56506,66259,66383,67547,68428,69047,69597,76137,76775,78506,110784,213053,235574	Adcy8,Atf4,Atp6v1a,Atp6v0d1,B2m,Abcc2,Epas1,Fech,Fth1,Hexb,Itpr1,Kcnh2,Marcksl1,Prnp,Scnn1a,Nptn,Tgm2,Atp6v0a2,Slc30a1,Vapb,Cib2,Camk2n1,Iscu,Slc39a8,Steap3,Atp2c2,Afg3l2,Mcur1,Slc10a7,Micu3,Nr3c2,Slc39a14,Atp2c1	33/454
8_Member	GO Biological Processes	GO:0030003	intracellular monoatomic cation homeostasis	-5.79269	-3.283	11514,11911,11964,11966,11972,12010,14319,15212,16438,17357,19122,20276,20320,21817,21871,22782,26413,56491,66241,66383,67547,68428,69047,69597,70495,72027,76137,76775,78506,110784,213053,235574	Adcy8,Atf4,Atp6v1a,Atp6v1b2,Atp6v0d1,B2m,Fth1,Hexb,Itpr1,Marcksl1,Prnp,Scnn1a,Nptn,Tgm2,Atp6v0a2,Slc30a1,Mapk1,Vapb,Tmem9,Iscu,Slc39a8,Steap3,Atp2c2,Afg3l2,Atp6ap2,Slc39a4,Mcur1,Slc10a7,Micu3,Nr3c2,Slc39a14,Atp2c1	32/438
8_Member	GO Biological Processes	GO:0006812	monoatomic cation transport	-4.62165	-2.355	11964,11966,11972,12010,12780,14319,14664,16438,16511,16512,17912,18195,18438,18795,18798,20276,21871,22782,22785,30791,50527,51801,52150,52466,55991,67547,68428,69047,69597,70495,72027,76137,76775,78506,80884,192120,213053,223473,235574,269823,338365	Atp6v1a,Atp6v1b2,Atp6v0d1,B2m,Abcc2,Fth1,Slc6a9,Itpr1,Kcnh2,Kcnh3,Myo1b,Nsf,P2rx4,Plcb1,Plcb4,Scnn1a,Atp6v0a2,Slc30a1,Slc30a4,Slc39a1,Ero1a,Ramp1,Kcnk6,Slc46a1,Panx1,Slc39a8,Steap3,Atp2c2,Afg3l2,Atp6ap2,Slc39a4,Mcur1,Slc10a7,Micu3,Maged2,Bspry,Slc39a14,Nipal2,Atp2c1,Pon3,Slc41a2	41/714
8_Member	GO Biological Processes	GO:0030001	metal ion transport	-4.18141	-2.001	12010,12780,14319,14664,16438,16511,16512,17912,18195,18438,18795,18798,20276,22782,22785,30791,50527,51801,52150,52466,55991,67547,68428,69047,69597,72027,76137,76775,78506,80884,192120,213053,223473,235574,269823,338365	B2m,Abcc2,Fth1,Slc6a9,Itpr1,Kcnh2,Kcnh3,Myo1b,Nsf,P2rx4,Plcb1,Plcb4,Scnn1a,Slc30a1,Slc30a4,Slc39a1,Ero1a,Ramp1,Kcnk6,Slc46a1,Panx1,Slc39a8,Steap3,Atp2c2,Afg3l2,Slc39a4,Mcur1,Slc10a7,Micu3,Maged2,Bspry,Slc39a14,Nipal2,Atp2c1,Pon3,Slc41a2	36/623
8_Member	GO Biological Processes	GO:0098662	inorganic cation transmembrane transport	-4.02608	-1.887	11964,11966,11972,12780,14664,16438,16511,16512,18438,18795,18798,20276,21871,22782,22785,30791,50527,52150,52466,55991,67547,68428,69047,69597,70495,72027,76137,78506,213053,235574,338365	Atp6v1a,Atp6v1b2,Atp6v0d1,Abcc2,Slc6a9,Itpr1,Kcnh2,Kcnh3,P2rx4,Plcb1,Plcb4,Scnn1a,Atp6v0a2,Slc30a1,Slc30a4,Slc39a1,Ero1a,Kcnk6,Slc46a1,Panx1,Slc39a8,Steap3,Atp2c2,Afg3l2,Atp6ap2,Slc39a4,Mcur1,Micu3,Slc39a14,Atp2c1,Slc41a2	31/513
8_Member	GO Biological Processes	GO:0098655	monoatomic cation transmembrane transport	-3.94996	-1.823	11964,11966,11972,12780,14664,16438,16511,16512,18438,18795,18798,20276,21871,22782,22785,30791,50527,52150,52466,55991,67547,68428,69047,69597,70495,72027,76137,78506,213053,235574,338365	Atp6v1a,Atp6v1b2,Atp6v0d1,Abcc2,Slc6a9,Itpr1,Kcnh2,Kcnh3,P2rx4,Plcb1,Plcb4,Scnn1a,Atp6v0a2,Slc30a1,Slc30a4,Slc39a1,Ero1a,Kcnk6,Slc46a1,Panx1,Slc39a8,Steap3,Atp2c2,Afg3l2,Atp6ap2,Slc39a4,Mcur1,Micu3,Slc39a14,Atp2c1,Slc41a2	31/518
8_Member	GO Biological Processes	GO:0098660	inorganic ion transmembrane transport	-3.5839	-1.573	11964,11966,11972,12780,13521,14664,16438,16511,16512,18438,18795,18798,20276,21871,22782,22785,30791,50527,52150,52466,55991,67547,68428,69047,69597,70495,72027,76137,78506,213053,235574,338365	Atp6v1a,Atp6v1b2,Atp6v0d1,Abcc2,Slc26a2,Slc6a9,Itpr1,Kcnh2,Kcnh3,P2rx4,Plcb1,Plcb4,Scnn1a,Atp6v0a2,Slc30a1,Slc30a4,Slc39a1,Ero1a,Kcnk6,Slc46a1,Panx1,Slc39a8,Steap3,Atp2c2,Afg3l2,Atp6ap2,Slc39a4,Mcur1,Micu3,Slc39a14,Atp2c1,Slc41a2	32/568
8_Member	GO Biological Processes	GO:0055074	calcium ion homeostasis	-2.94895	-1.123	11514,11911,15212,16438,17357,20320,21817,22782,56491,56506,66259,69047,69597,76137,76775,78506,235574	Adcy8,Atf4,Hexb,Itpr1,Marcksl1,Nptn,Tgm2,Slc30a1,Vapb,Cib2,Camk2n1,Atp2c2,Afg3l2,Mcur1,Slc10a7,Micu3,Atp2c1	17/253
8_Member	GO Biological Processes	GO:0034220	monoatomic ion transmembrane transport	-2.93047	-1.115	11964,11966,11972,12780,14664,16438,16511,16512,18438,18795,18798,20276,21871,22782,22785,30791,50527,52150,52466,55991,67547,68428,69047,69597,70495,72027,76137,78506,213053,235574,338365	Atp6v1a,Atp6v1b2,Atp6v0d1,Abcc2,Slc6a9,Itpr1,Kcnh2,Kcnh3,P2rx4,Plcb1,Plcb4,Scnn1a,Atp6v0a2,Slc30a1,Slc30a4,Slc39a1,Ero1a,Kcnk6,Slc46a1,Panx1,Slc39a8,Steap3,Atp2c2,Afg3l2,Atp6ap2,Slc39a4,Mcur1,Micu3,Slc39a14,Atp2c1,Slc41a2	31/595
8_Member	GO Biological Processes	GO:0006874	intracellular calcium ion homeostasis	-2.74852	-0.991	11514,11911,15212,16438,17357,20320,21817,22782,56491,69047,69597,76137,76775,78506,235574	Adcy8,Atf4,Hexb,Itpr1,Marcksl1,Nptn,Tgm2,Slc30a1,Vapb,Atp2c2,Afg3l2,Mcur1,Slc10a7,Micu3,Atp2c1	15/219
9_Summary	Reactome Gene Sets	R-MMU-382551	Transport of small molecules	-7.34449	-4.452	11740,11964,11966,11972,11980,12314,12780,13521,14319,14664,17254,18453,18671,19084,20276,20525,20652,21871,22232,22782,24060,26441,30791,52466,55963,56532,66753,67547,68428,69047,69597,72027,78506,100434,170441,213053,215113,218203,223473,229782,235574,242126,269346,319767,338365,16511,19662,58994,80879,240638	Slc25a5,Atp6v1a,Atp6v1b2,Atp6v0d1,Atp8a1,Calm2,Abcc2,Slc26a2,Fth1,Slc6a9,Slc3a2,P4hb,Abcb1a,Prkar1a,Scnn1a,Slc2a1,Soat1,Atp6v0a2,Slc35a2,Slc30a1,Slc35a1,Psma4,Slc39a1,Slc46a1,Slc1a4,Ripk3,Erlec1,Slc39a8,Steap3,Atp2c2,Afg3l2,Slc39a4,Micu3,Slc44a1,Slc2a10,Slc39a14,Slc43a2,Mylip,Nipal2,Slc35a3,Atp2c1,Slc22a15,Slc28a2,Atp10b,Slc41a2,Kcnh2,Rbp4,Smpd3,Slc16a3,Slc16a12	50/-
9_Member	Reactome Gene Sets	R-MMU-382551	Transport of small molecules	-7.34449	-4.452	11740,11964,11966,11972,11980,12314,12780,13521,14319,14664,17254,18453,18671,19084,20276,20525,20652,21871,22232,22782,24060,26441,30791,52466,55963,56532,66753,67547,68428,69047,69597,72027,78506,100434,170441,213053,215113,218203,223473,229782,235574,242126,269346,319767,338365	Slc25a5,Atp6v1a,Atp6v1b2,Atp6v0d1,Atp8a1,Calm2,Abcc2,Slc26a2,Fth1,Slc6a9,Slc3a2,P4hb,Abcb1a,Prkar1a,Scnn1a,Slc2a1,Soat1,Atp6v0a2,Slc35a2,Slc30a1,Slc35a1,Psma4,Slc39a1,Slc46a1,Slc1a4,Ripk3,Erlec1,Slc39a8,Steap3,Atp2c2,Afg3l2,Slc39a4,Micu3,Slc44a1,Slc2a10,Slc39a14,Slc43a2,Mylip,Nipal2,Slc35a3,Atp2c1,Slc22a15,Slc28a2,Atp10b,Slc41a2	45/644
9_Member	Reactome Gene Sets	R-MMU-425407	SLC-mediated transmembrane transport	-5.86209	-3.336	11740,12314,13521,14664,17254,20525,22232,22782,24060,30791,55963,67547,72027,100434,170441,213053,215113,229782,242126,269346,338365	Slc25a5,Calm2,Slc26a2,Slc6a9,Slc3a2,Slc2a1,Slc35a2,Slc30a1,Slc35a1,Slc39a1,Slc1a4,Slc39a8,Slc39a4,Slc44a1,Slc2a10,Slc39a14,Slc43a2,Slc35a3,Slc22a15,Slc28a2,Slc41a2	21/217
9_Member	GO Biological Processes	GO:0098657	import into cell	-2.41223	-0.759	14664,16511,17254,19662,20276,20525,52466,55963,58994,67547,68428,170441,213053	Slc6a9,Kcnh2,Slc3a2,Rbp4,Scnn1a,Slc2a1,Slc46a1,Slc1a4,Smpd3,Slc39a8,Steap3,Slc2a10,Slc39a14	13/192
9_Member	GO Biological Processes	GO:1905039	carboxylic acid transmembrane transport	-2.05412	-0.548	14664,17254,18671,20525,52466,55963,80879,215113,240638	Slc6a9,Slc3a2,Abcb1a,Slc2a1,Slc46a1,Slc1a4,Slc16a3,Slc43a2,Slc16a12	9/122
9_Member	GO Biological Processes	GO:1903825	organic acid transmembrane transport	-2.03198	-0.534	14664,17254,18671,20525,52466,55963,80879,215113,240638	Slc6a9,Slc3a2,Abcb1a,Slc2a1,Slc46a1,Slc1a4,Slc16a3,Slc43a2,Slc16a12	9/123
10_Summary	Reactome Gene Sets	R-MMU-71387	Metabolism of carbohydrates	-7.33045	-4.452	11674,12314,13521,14343,14422,14433,14718,14751,15211,15212,15277,18534,20322,20442,20443,20525,21351,23971,56375,56421,74246,74551,74637,78752,170768,216558,11911,15926,17254,18627,19662,54128,67883,71665,83379,94181,109785,110119,213053,217664,80879,109264,13685,16001,18033,26413	Aldoa,Calm2,Slc26a2,Fut1,B4galnt2,Gapdh,Got1,Gpi1,Hexa,Hexb,Hk2,Pck1,Sord,St3gal1,St3gal4,Slc2a1,Taldo1,Papss1,B4galt4,Pfkp,Gale,Pck2,Shpk,Csgalnact2,Pfkfb3,Ugp2,Atf4,Idh1,Slc3a2,Per2,Rbp4,Pmm2,Uxs1,Fuca1,Klb,Nans,Pgm3,Mpi,Slc39a14,Mgat2,Slc16a3,Me3,Eif4ebp1,Igf1r,Nfkb1,Mapk1	46/-
10_Member	Reactome Gene Sets	R-MMU-71387	Metabolism of carbohydrates	-7.33045	-4.452	11674,12314,13521,14343,14422,14433,14718,14751,15211,15212,15277,18534,20322,20442,20443,20525,21351,23971,56375,56421,74246,74551,74637,78752,170768,216558	Aldoa,Calm2,Slc26a2,Fut1,B4galnt2,Gapdh,Got1,Gpi1,Hexa,Hexb,Hk2,Pck1,Sord,St3gal1,St3gal4,Slc2a1,Taldo1,Papss1,B4galt4,Pfkp,Gale,Pck2,Shpk,Csgalnact2,Pfkfb3,Ugp2	26/262
10_Member	GO Biological Processes	GO:0005975	carbohydrate metabolic process	-6.16466	-3.561	11674,11911,14343,14433,14718,14751,15211,15212,15277,15926,17254,18534,18627,19662,20322,20443,21351,54128,56375,56421,67883,71665,74246,74551,74637,83379,94181,109785,110119,213053,216558,217664	Aldoa,Atf4,Fut1,Gapdh,Got1,Gpi1,Hexa,Hexb,Hk2,Idh1,Slc3a2,Pck1,Per2,Rbp4,Sord,St3gal4,Taldo1,Pmm2,B4galt4,Pfkp,Uxs1,Fuca1,Gale,Pck2,Shpk,Klb,Nans,Pgm3,Mpi,Slc39a14,Ugp2,Mgat2	32/421
10_Member	GO Biological Processes	GO:0005996	monosaccharide metabolic process	-5.86811	-3.336	11674,11911,14433,14718,14751,15211,15212,15277,18534,18627,19662,20322,54128,56421,67883,71665,74246,74551,110119,213053	Aldoa,Atf4,Gapdh,Got1,Gpi1,Hexa,Hexb,Hk2,Pck1,Per2,Rbp4,Sord,Pmm2,Pfkp,Uxs1,Fuca1,Gale,Pck2,Mpi,Slc39a14	20/199
10_Member	GO Biological Processes	GO:0019319	hexose biosynthetic process	-5.71114	-3.237	11911,14433,14718,14751,18534,18627,19662,20322,74551,213053	Atf4,Gapdh,Got1,Gpi1,Pck1,Per2,Rbp4,Sord,Pck2,Slc39a14	10/52
10_Member	GO Biological Processes	GO:0016051	carbohydrate biosynthetic process	-5.67299	-3.206	11911,14343,14433,14718,14751,18534,18627,19662,20322,20443,74551,94181,213053,216558,217664	Atf4,Fut1,Gapdh,Got1,Gpi1,Pck1,Per2,Rbp4,Sord,St3gal4,Pck2,Nans,Slc39a14,Ugp2,Mgat2	15/121
10_Member	GO Biological Processes	GO:0006094	gluconeogenesis	-5.10112	-2.717	11911,14433,14718,14751,18534,18627,19662,74551,213053	Atf4,Gapdh,Got1,Gpi1,Pck1,Per2,Rbp4,Pck2,Slc39a14	9/48
10_Member	GO Biological Processes	GO:0019318	hexose metabolic process	-5.01714	-2.648	11674,11911,14433,14718,14751,15277,18534,18627,19662,20322,54128,56421,71665,74246,74551,110119,213053	Aldoa,Atf4,Gapdh,Got1,Gpi1,Hk2,Pck1,Per2,Rbp4,Sord,Pmm2,Pfkp,Fuca1,Gale,Pck2,Mpi,Slc39a14	17/171
10_Member	GO Biological Processes	GO:0046364	monosaccharide biosynthetic process	-4.92735	-2.572	11911,14433,14718,14751,18534,18627,19662,20322,74551,213053	Atf4,Gapdh,Got1,Gpi1,Pck1,Per2,Rbp4,Sord,Pck2,Slc39a14	10/63
10_Member	GO Biological Processes	GO:0006090	pyruvate metabolic process	-4.79952	-2.472	11674,14433,14751,15277,18534,56421,74246,74551,80879,109264,110119	Aldoa,Gapdh,Gpi1,Hk2,Pck1,Pfkp,Gale,Pck2,Slc16a3,Me3,Mpi	11/79
10_Member	GO Biological Processes	GO:0046365	monosaccharide catabolic process	-4.64737	-2.372	11674,14433,14751,15211,15212,56421,74246,110119	Aldoa,Gapdh,Gpi1,Hexa,Hexb,Pfkp,Gale,Mpi	8/42
10_Member	GO Biological Processes	GO:0061615	glycolytic process through fructose-6-phosphate	-4.55175	-2.3	11674,14433,14751,56421,74246,110119	Aldoa,Gapdh,Gpi1,Pfkp,Gale,Mpi	6/22
10_Member	WikiPathways	WP157	Glycolysis and gluconeogenesis	-4.14216	-1.969	11674,14433,14718,14751,15277,18534,20525,56421	Aldoa,Gapdh,Got1,Gpi1,Hk2,Pck1,Slc2a1,Pfkp	8/49
10_Member	GO Biological Processes	GO:0061620	glycolytic process through glucose-6-phosphate	-3.67504	-1.632	11674,14433,14751,56421,74246	Aldoa,Gapdh,Gpi1,Pfkp,Gale	5/20
10_Member	GO Biological Processes	GO:0019320	hexose catabolic process	-3.35242	-1.402	11674,14433,14751,56421,74246,110119	Aldoa,Gapdh,Gpi1,Pfkp,Gale,Mpi	6/35
10_Member	Reactome Gene Sets	R-MMU-70263	Gluconeogenesis	-3.35242	-1.402	11674,14433,14718,14751,18534,74551	Aldoa,Gapdh,Got1,Gpi1,Pck1,Pck2	6/35
10_Member	Reactome Gene Sets	R-MMU-70326	Glucose metabolism	-3.27497	-1.341	11674,14433,14718,14751,15277,18534,56421,74551,170768	Aldoa,Gapdh,Got1,Gpi1,Hk2,Pck1,Pfkp,Pck2,Pfkfb3	9/81
10_Member	GO Biological Processes	GO:0006096	glycolytic process	-3.26578	-1.334	11674,14433,14751,15277,56421,74246,110119	Aldoa,Gapdh,Gpi1,Hk2,Pfkp,Gale,Mpi	7/50
10_Member	GO Biological Processes	GO:0006006	glucose metabolic process	-3.23718	-1.312	11674,11911,14433,14718,14751,15277,18534,18627,19662,56421,74551,213053	Aldoa,Atf4,Gapdh,Got1,Gpi1,Hk2,Pck1,Per2,Rbp4,Pfkp,Pck2,Slc39a14	12/136
10_Member	GO Biological Processes	GO:0016052	carbohydrate catabolic process	-3.10764	-1.223	11674,14433,14751,15211,15212,15277,20322,56421,74246,110119	Aldoa,Gapdh,Gpi1,Hexa,Hexb,Hk2,Sord,Pfkp,Gale,Mpi	10/103
10_Member	GO Biological Processes	GO:0006735	NADH regeneration	-2.91943	-1.115	11674,14433,14751,56421	Aldoa,Gapdh,Gpi1,Pfkp	4/17
10_Member	GO Biological Processes	GO:0061621	canonical glycolysis	-2.91943	-1.115	11674,14433,14751,56421	Aldoa,Gapdh,Gpi1,Pfkp	4/17
10_Member	GO Biological Processes	GO:0061718	glucose catabolic process to pyruvate	-2.91943	-1.115	11674,14433,14751,56421	Aldoa,Gapdh,Gpi1,Pfkp	4/17
10_Member	KEGG Pathway	mmu04066	HIF-1 signaling pathway - Mus musculus (house mouse)	-2.76945	-1.003	11674,13685,14433,15277,16001,18033,20525,26413,56421,170768	Aldoa,Eif4ebp1,Gapdh,Hk2,Igf1r,Nfkb1,Slc2a1,Mapk1,Pfkp,Pfkfb3	10/114
10_Member	KEGG Pathway	mmu00010	Glycolysis / Gluconeogenesis - Mus musculus (house mouse)	-2.5083	-0.832	11674,14433,14751,15277,18534,56421,74551	Aldoa,Gapdh,Gpi1,Hk2,Pck1,Pfkp,Pck2	7/67
10_Member	GO Biological Processes	GO:0006007	glucose catabolic process	-2.40826	-0.759	11674,14433,14751,56421	Aldoa,Gapdh,Gpi1,Pfkp	4/23
10_Member	Reactome Gene Sets	R-MMU-70171	Glycolysis	-2.05779	-0.549	11674,14433,14751,15277,56421,170768	Aldoa,Gapdh,Gpi1,Hk2,Pfkp,Pfkfb3	6/62
11_Summary	GO Biological Processes	GO:0000041	transition metal ion transport	-7.06308	-4.228	12010,12780,14319,17912,22782,22785,30791,52466,67547,68428,69047,72027,213053,235574,338365,14664,100434,242126,11964,11972,21871,66383,17254,19122	B2m,Abcc2,Fth1,Myo1b,Slc30a1,Slc30a4,Slc39a1,Slc46a1,Slc39a8,Steap3,Atp2c2,Slc39a4,Slc39a14,Atp2c1,Slc41a2,Slc6a9,Slc44a1,Slc22a15,Atp6v1a,Atp6v0d1,Atp6v0a2,Iscu,Slc3a2,Prnp	24/-
11_Member	GO Biological Processes	GO:0000041	transition metal ion transport	-7.06308	-4.228	12010,12780,14319,17912,22782,22785,30791,52466,67547,68428,69047,72027,213053,235574,338365	B2m,Abcc2,Fth1,Myo1b,Slc30a1,Slc30a4,Slc39a1,Slc46a1,Slc39a8,Steap3,Atp2c2,Slc39a4,Slc39a14,Atp2c1,Slc41a2	15/95
11_Member	Reactome Gene Sets	R-MMU-435354	Zinc transporters	-5.10727	-2.717	22782,30791,67547,72027,213053	Slc30a1,Slc39a1,Slc39a8,Slc39a4,Slc39a14	5/11
11_Member	Reactome Gene Sets	R-MMU-425410	Metal ion SLC transporters	-4.81483	-2.478	22782,30791,67547,72027,213053,338365	Slc30a1,Slc39a1,Slc39a8,Slc39a4,Slc39a14,Slc41a2	6/20
11_Member	GO Biological Processes	GO:0006828	manganese ion transport	-4.68318	-2.399	67547,69047,213053,235574,338365	Slc39a8,Atp2c2,Slc39a14,Atp2c1,Slc41a2	5/13
11_Member	Reactome Gene Sets	R-MMU-442380	Zinc influx into cells by the SLC39 gene family	-4.36105	-2.14	30791,67547,72027,213053	Slc39a1,Slc39a8,Slc39a4,Slc39a14	4/8
11_Member	GO Biological Processes	GO:0071577	zinc ion transmembrane transport	-4.10503	-1.942	22782,22785,30791,67547,72027,213053	Slc30a1,Slc30a4,Slc39a1,Slc39a8,Slc39a4,Slc39a14	6/26
11_Member	GO Biological Processes	GO:0055071	manganese ion homeostasis	-4.03081	-1.888	67547,213053,235574	Slc39a8,Slc39a14,Atp2c1	3/4
11_Member	GO Biological Processes	GO:0006826	iron ion transport	-3.9527	-1.823	12010,14319,17912,52466,67547,68428,213053,338365	B2m,Fth1,Myo1b,Slc46a1,Slc39a8,Steap3,Slc39a14,Slc41a2	8/52
11_Member	Reactome Gene Sets	R-MMU-425366	Transport of bile salts and organic acids, metal ions and amine compounds	-3.75678	-1.694	14664,22782,30791,67547,72027,100434,213053,242126,338365	Slc6a9,Slc30a1,Slc39a1,Slc39a8,Slc39a4,Slc44a1,Slc39a14,Slc22a15,Slc41a2	9/70
11_Member	GO Biological Processes	GO:0006829	zinc ion transport	-3.73611	-1.682	22782,22785,30791,67547,72027,213053	Slc30a1,Slc30a4,Slc39a1,Slc39a8,Slc39a4,Slc39a14	6/30
11_Member	GO Biological Processes	GO:0006879	intracellular iron ion homeostasis	-3.66204	-1.626	11964,11972,12010,14319,21871,66383,67547,68428,213053	Atp6v1a,Atp6v0d1,B2m,Fth1,Atp6v0a2,Iscu,Slc39a8,Steap3,Slc39a14	9/72
11_Member	GO Biological Processes	GO:0033212	iron import into cell	-3.11704	-1.229	67547,68428,213053	Slc39a8,Steap3,Slc39a14	3/7
11_Member	KEGG Pathway	mmu04216	Ferroptosis - Mus musculus (house mouse)	-3.03152	-1.174	14319,17254,19122,67547,68428,213053	Fth1,Slc3a2,Prnp,Slc39a8,Steap3,Slc39a14	6/40
12_Summary	GO Biological Processes	GO:0030036	actin cytoskeleton organization	-6.7309	-3.983	11461,12345,13367,13731,13822,14245,14260,16691,17357,17912,18643,18810,19084,19229,19240,20739,22388,23999,29875,54004,56378,60595,66713,67771,70435,71890,71960,72088,76709,102502,107351,226352,234857,235574,286940,326618,432516,544963,16511,12010,23991,56532,77963,100986,109620,14063,15944,16001,18627,276770,11853,73205,107702,12614,56044	Actb,Capzb,Diaph1,Emp2,Epb41l2,Lpin1,Fmn1,Krt8,Marcksl1,Myo1b,Pfn1,Plec,Prkar1a,Ptk2b,Tmsb10,Spta1,Wdr1,Twf2,Iqgap1,Diaph2,Arpc3,Actn4,Actr2,Arpc5,Inf2,Mad2l2,Myh14,Ush1c,Arpc2,Pls1,Kank1,Epb41l5,Spire2,Atp2c1,Flnb,Tpm4,Myo1a,Iqgap2,Kcnh2,B2m,Cib1,Ripk3,Hook1,Akap9,Dsp,F2rl1,Irgm1,Igf1r,Per2,Eif5a,Rhoc,C9orf72,Rnh1,Celsr1,Rala	55/-
12_Member	GO Biological Processes	GO:0030036	actin cytoskeleton organization	-6.7309	-3.983	11461,12345,13367,13731,13822,14245,14260,16691,17357,17912,18643,18810,19084,19229,19240,20739,22388,23999,29875,54004,56378,60595,66713,67771,70435,71890,71960,72088,76709,102502,107351,226352,234857,235574,286940,326618,432516,544963	Actb,Capzb,Diaph1,Emp2,Epb41l2,Lpin1,Fmn1,Krt8,Marcksl1,Myo1b,Pfn1,Plec,Prkar1a,Ptk2b,Tmsb10,Spta1,Wdr1,Twf2,Iqgap1,Diaph2,Arpc3,Actn4,Actr2,Arpc5,Inf2,Mad2l2,Myh14,Ush1c,Arpc2,Pls1,Kank1,Epb41l5,Spire2,Atp2c1,Flnb,Tpm4,Myo1a,Iqgap2	38/522
12_Member	GO Biological Processes	GO:0007015	actin filament organization	-6.32644	-3.679	12345,13367,13731,14260,17357,17912,18810,19229,22388,23999,29875,54004,56378,60595,66713,67771,71890,72088,76709,102502,234857,326618,432516,544963	Capzb,Diaph1,Emp2,Fmn1,Marcksl1,Myo1b,Plec,Ptk2b,Wdr1,Twf2,Iqgap1,Diaph2,Arpc3,Actn4,Actr2,Arpc5,Mad2l2,Ush1c,Arpc2,Pls1,Spire2,Tpm4,Myo1a,Iqgap2	24/257
12_Member	GO Biological Processes	GO:0030029	actin filament-based process	-6.11233	-3.518	11461,12345,13367,13731,13822,14245,14260,16511,16691,17357,17912,18643,18810,19084,19229,19240,20739,22388,23999,29875,54004,56378,60595,66713,67771,70435,71890,71960,72088,76709,102502,107351,226352,234857,235574,286940,326618,432516,544963	Actb,Capzb,Diaph1,Emp2,Epb41l2,Lpin1,Fmn1,Kcnh2,Krt8,Marcksl1,Myo1b,Pfn1,Plec,Prkar1a,Ptk2b,Tmsb10,Spta1,Wdr1,Twf2,Iqgap1,Diaph2,Arpc3,Actn4,Actr2,Arpc5,Inf2,Mad2l2,Myh14,Ush1c,Arpc2,Pls1,Kank1,Epb41l5,Spire2,Atp2c1,Flnb,Tpm4,Myo1a,Iqgap2	39/575
12_Member	GO Biological Processes	GO:0097435	supramolecular fiber organization	-3.66559	-1.627	12010,12345,13367,13731,14260,16691,17357,17912,18810,19084,19229,22388,23991,23999,29875,54004,56378,56532,60595,66713,67771,71890,72088,76709,77963,100986,102502,109620,234857,326618,432516,544963	B2m,Capzb,Diaph1,Emp2,Fmn1,Krt8,Marcksl1,Myo1b,Plec,Prkar1a,Ptk2b,Wdr1,Cib1,Twf2,Iqgap1,Diaph2,Arpc3,Ripk3,Actn4,Actr2,Arpc5,Mad2l2,Ush1c,Arpc2,Hook1,Akap9,Pls1,Dsp,Spire2,Tpm4,Myo1a,Iqgap2	32/562
12_Member	GO Biological Processes	GO:0008154	actin polymerization or depolymerization	-3.10964	-1.223	12345,13367,22388,23999,54004,76709,234857	Capzb,Diaph1,Wdr1,Twf2,Diaph2,Arpc2,Spire2	7/53
12_Member	GO Biological Processes	GO:0008064	regulation of actin polymerization or depolymerization	-2.99427	-1.153	12345,14063,14260,18643,19229,19240,20739,22388,23999,56378,67771,76709,107351	Capzb,F2rl1,Fmn1,Pfn1,Ptk2b,Tmsb10,Spta1,Wdr1,Twf2,Arpc3,Arpc5,Arpc2,Kank1	13/165
12_Member	GO Biological Processes	GO:0030832	regulation of actin filament length	-2.92253	-1.115	12345,14063,14260,18643,19229,19240,20739,22388,23999,56378,67771,76709,107351	Capzb,F2rl1,Fmn1,Pfn1,Ptk2b,Tmsb10,Spta1,Wdr1,Twf2,Arpc3,Arpc5,Arpc2,Kank1	13/168
12_Member	GO Biological Processes	GO:0043244	regulation of protein-containing complex disassembly	-2.78465	-1.012	12345,14063,15944,16001,18627,20739,22388,23991,23999,76709,276770	Capzb,F2rl1,Irgm1,Igf1r,Per2,Spta1,Wdr1,Cib1,Twf2,Arpc2,Eif5a	11/133
12_Member	GO Biological Processes	GO:0030833	regulation of actin filament polymerization	-2.48985	-0.815	12345,14260,18643,19229,19240,20739,23999,56378,67771,76709,107351	Capzb,Fmn1,Pfn1,Ptk2b,Tmsb10,Spta1,Twf2,Arpc3,Arpc5,Arpc2,Kank1	11/145
12_Member	GO Biological Processes	GO:0042989	sequestering of actin monomers	-2.36547	-0.735	18643,19240,23999	Pfn1,Tmsb10,Twf2	3/12
12_Member	GO Biological Processes	GO:0030834	regulation of actin filament depolymerization	-2.31115	-0.706	12345,14063,20739,22388,23999,76709	Capzb,F2rl1,Spta1,Wdr1,Twf2,Arpc2	6/55
12_Member	GO Biological Processes	GO:0110053	regulation of actin filament organization	-2.12416	-0.592	11853,12345,14063,14260,18643,19229,19240,20739,22388,23999,56378,67771,73205,76709,107351,107702	Rhoc,Capzb,F2rl1,Fmn1,Pfn1,Ptk2b,Tmsb10,Spta1,Wdr1,Twf2,Arpc3,Arpc5,C9orf72,Arpc2,Kank1,Rnh1	16/280
12_Member	GO Biological Processes	GO:0032970	regulation of actin filament-based process	-2.10471	-0.58	11853,12345,12614,14063,14260,18643,19229,19240,20739,22388,23999,56044,56378,67771,73205,76709,100986,107351,107702,109620,544963	Rhoc,Capzb,Celsr1,F2rl1,Fmn1,Pfn1,Ptk2b,Tmsb10,Spta1,Wdr1,Twf2,Rala,Arpc3,Arpc5,C9orf72,Arpc2,Akap9,Kank1,Rnh1,Dsp,Iqgap2	21/408
12_Member	GO Biological Processes	GO:0030837	negative regulation of actin filament polymerization	-2.09157	-0.573	12345,18643,19240,20739,23999,107351	Capzb,Pfn1,Tmsb10,Spta1,Twf2,Kank1	6/61
12_Member	GO Biological Processes	GO:0032956	regulation of actin cytoskeleton organization	-2.08684	-0.569	11853,12345,12614,14063,14260,18643,19229,19240,20739,22388,23999,56044,56378,67771,73205,76709,107351,107702,544963	Rhoc,Capzb,Celsr1,F2rl1,Fmn1,Pfn1,Ptk2b,Tmsb10,Spta1,Wdr1,Twf2,Rala,Arpc3,Arpc5,C9orf72,Arpc2,Kank1,Rnh1,Iqgap2	19/358
13_Summary	GO Biological Processes	GO:0001913	T cell mediated cytotoxicity	-6.65412	-3.944	11891,12010,13032,13731,14964,14972,15040,22122,57914,80859,12611,18477,11514,11911,12314,12443,13685,14679,14827,15013,15039,16438,18033,18795,18798,19229,26413,26415,72512,11740,12579,13559,15258,23871,14190,14433,56838,213233,71890,72077,11461,11964,11966,11972,21825,21871,22145,22146,22151,12557,14063,15900,18810,20442,22388,22631,321019,18045,20525,19346,56532,22324	Rab27a,B2m,Ctsc,Emp2,H2-D1,H2-K1,H2-T23,Gfus,Crlf2,Nfkbiz,Cebpg,Prdx1,Adcy8,Atf4,Calm2,Ccnd1,Eif4ebp1,Gnai3,Pdia3,H2-Q2,H2-T22,Itpr1,Nfkb1,Plcb1,Plcb4,Ptk2b,Mapk1,Mapk13,Sting1,Slc25a5,Cdkn2b,E2f5,Hipk2,Ets1,Fgl2,Gapdh,Ccl28,Tapbpl,Mad2l2,Gcnt3,Actb,Atp6v1a,Atp6v1b2,Atp6v0d1,Thbs1,Atp6v0a2,Tuba4a,Tuba1c,Tubb2a,Cdh17,F2rl1,Irf8,Plec,St3gal1,Wdr1,Ywhaz,Gpr183,Nfyb,Slc2a1,Rab6a,Ripk3,Vav1	62/-
13_Member	GO Biological Processes	GO:0001913	T cell mediated cytotoxicity	-6.65412	-3.944	11891,12010,13032,13731,14964,14972,15040,22122	Rab27a,B2m,Ctsc,Emp2,H2-D1,H2-K1,H2-T23,Gfus	8/24
13_Member	GO Biological Processes	GO:0002456	T cell mediated immunity	-5.19085	-2.779	11891,12010,13032,13731,14964,14972,15040,22122,57914,80859	Rab27a,B2m,Ctsc,Emp2,H2-D1,H2-K1,H2-T23,Gfus,Crlf2,Nfkbiz	10/59
13_Member	GO Biological Processes	GO:0001909	leukocyte mediated cytotoxicity	-4.7433	-2.437	11891,12010,12611,13032,13731,14964,14972,15040,18477,22122	Rab27a,B2m,Cebpg,Ctsc,Emp2,H2-D1,H2-K1,H2-T23,Prdx1,Gfus	10/66
13_Member	KEGG Pathway	mmu05163	Human cytomegalovirus infection - Mus musculus (house mouse)	-4.73995	-2.437	11514,11911,12010,12314,12443,13685,14679,14827,14964,14972,15013,15039,15040,16438,18033,18795,18798,19229,26413,26415,72512	Adcy8,Atf4,B2m,Calm2,Ccnd1,Eif4ebp1,Gnai3,Pdia3,H2-D1,H2-K1,H2-Q2,H2-T22,H2-T23,Itpr1,Nfkb1,Plcb1,Plcb4,Ptk2b,Mapk1,Mapk13,Sting1	21/256
13_Member	KEGG Pathway	mmu04218	Cellular senescence - Mus musculus (house mouse)	-4.60006	-2.338	11740,12314,12443,12579,13559,13685,14964,14972,15013,15039,15040,15258,16438,18033,23871,26413,26415	Slc25a5,Calm2,Ccnd1,Cdkn2b,E2f5,Eif4ebp1,H2-D1,H2-K1,H2-Q2,H2-T22,H2-T23,Hipk2,Itpr1,Nfkb1,Ets1,Mapk1,Mapk13	17/184
13_Member	GO Biological Processes	GO:0001906	cell killing	-3.7718	-1.707	11891,12010,12611,13032,13731,14190,14433,14964,14972,15040,18477,22122,56838	Rab27a,B2m,Cebpg,Ctsc,Emp2,Fgl2,Gapdh,H2-D1,H2-K1,H2-T23,Prdx1,Gfus,Ccl28	13/137
13_Member	GO Biological Processes	GO:0002474	antigen processing and presentation of peptide antigen via MHC class I	-3.56004	-1.563	12010,14827,14964,14972,15013,15039,15040,213233	B2m,Pdia3,H2-D1,H2-K1,H2-Q2,H2-T22,H2-T23,Tapbpl	8/59
13_Member	Reactome Gene Sets	R-MMU-1236974	ER-Phagosome pathway	-3.42349	-1.451	12010,14827,14972,15013,15039,15040	B2m,Pdia3,H2-K1,H2-Q2,H2-T22,H2-T23	6/34
13_Member	Reactome Gene Sets	R-MMU-1236977	Endosomal/Vacuolar pathway	-3.19187	-1.274	12010,14972,15013,15039,15040	B2m,H2-K1,H2-Q2,H2-T22,H2-T23	5/25
13_Member	GO Biological Processes	GO:0002449	lymphocyte mediated immunity	-3.10004	-1.222	11891,12010,12611,13032,13731,14190,14964,14972,15040,18477,22122,57914,71890,72077,80859	Rab27a,B2m,Cebpg,Ctsc,Emp2,Fgl2,H2-D1,H2-K1,H2-T23,Prdx1,Gfus,Crlf2,Mad2l2,Gcnt3,Nfkbiz	15/202
13_Member	KEGG Pathway	mmu04145	Phagosome - Mus musculus (house mouse)	-3.07913	-1.209	11461,11964,11966,11972,14964,14972,15013,15039,15040,21825,21871,22145,22146,22151	Actb,Atp6v1a,Atp6v1b2,Atp6v0d1,H2-D1,H2-K1,H2-Q2,H2-T22,H2-T23,Thbs1,Atp6v0a2,Tuba4a,Tuba1c,Tubb2a	14/182
13_Member	GO Biological Processes	GO:0002252	immune effector process	-3.01173	-1.163	11891,12010,12557,12611,13032,13731,14063,14190,14964,14972,15040,15900,18477,18810,19229,20442,22122,22388,22631,57914,71890,72077,80859,321019	Rab27a,B2m,Cdh17,Cebpg,Ctsc,Emp2,F2rl1,Fgl2,H2-D1,H2-K1,H2-T23,Irf8,Prdx1,Plec,Ptk2b,St3gal1,Gfus,Wdr1,Ywhaz,Crlf2,Mad2l2,Gcnt3,Nfkbiz,Gpr183	24/413
13_Member	Reactome Gene Sets	R-MMU-983170	Antigen Presentation: Folding, assembly and peptide loading of class I MHC	-2.97336	-1.138	12010,14827,14972,15013,15039,15040	B2m,Pdia3,H2-K1,H2-Q2,H2-T22,H2-T23	6/41
13_Member	GO Biological Processes	GO:0002443	leukocyte mediated immunity	-2.91177	-1.109	11891,12010,12611,13032,13731,14190,14964,14972,15040,18477,22122,22388,22631,57914,71890,72077,80859	Rab27a,B2m,Cebpg,Ctsc,Emp2,Fgl2,H2-D1,H2-K1,H2-T23,Prdx1,Gfus,Wdr1,Ywhaz,Crlf2,Mad2l2,Gcnt3,Nfkbiz	17/255
13_Member	GO Biological Processes	GO:0002428	antigen processing and presentation of peptide antigen via MHC class Ib	-2.70734	-0.964	12010,14964,14972,15013,15039,15040	B2m,H2-D1,H2-K1,H2-Q2,H2-T22,H2-T23	6/46
13_Member	GO Biological Processes	GO:0048002	antigen processing and presentation of peptide antigen	-2.63817	-0.913	12010,14827,14964,14972,15013,15039,15040,213233	B2m,Pdia3,H2-D1,H2-K1,H2-Q2,H2-T22,H2-T23,Tapbpl	8/81
13_Member	KEGG Pathway	mmu05166	Human T-cell leukemia virus 1 infection - Mus musculus (house mouse)	-2.59455	-0.887	11514,11740,11911,12010,12443,12579,14964,14972,15013,15039,15040,18033,18045,20525,23871,26413	Adcy8,Slc25a5,Atf4,B2m,Ccnd1,Cdkn2b,H2-D1,H2-K1,H2-Q2,H2-T22,H2-T23,Nfkb1,Nfyb,Slc2a1,Ets1,Mapk1	16/250
13_Member	GO Biological Processes	GO:0019882	antigen processing and presentation	-2.57755	-0.874	11891,12010,14827,14964,14972,15013,15039,15040,19346,213233	Rab27a,B2m,Pdia3,H2-D1,H2-K1,H2-Q2,H2-T22,H2-T23,Rab6a,Tapbpl	10/121
13_Member	GO Biological Processes	GO:0002483	antigen processing and presentation of endogenous peptide antigen	-2.56485	-0.866	12010,14964,14972,15013,15039,15040	B2m,H2-D1,H2-K1,H2-Q2,H2-T22,H2-T23	6/49
13_Member	GO Biological Processes	GO:0019885	antigen processing and presentation of endogenous peptide antigen via MHC class I	-2.56485	-0.866	12010,14964,14972,15013,15039,15040	B2m,H2-D1,H2-K1,H2-Q2,H2-T22,H2-T23	6/49
13_Member	GO Biological Processes	GO:0002475	antigen processing and presentation via MHC class Ib	-2.51983	-0.834	12010,14964,14972,15013,15039,15040	B2m,H2-D1,H2-K1,H2-Q2,H2-T22,H2-T23	6/50
13_Member	GO Biological Processes	GO:0001914	regulation of T cell mediated cytotoxicity	-2.47181	-0.812	12010,14964,14972,15013,15039,15040,56532	B2m,H2-D1,H2-K1,H2-Q2,H2-T22,H2-T23,Ripk3	7/68
13_Member	GO Biological Processes	GO:0019883	antigen processing and presentation of endogenous antigen	-2.43322	-0.777	12010,14964,14972,15013,15039,15040	B2m,H2-D1,H2-K1,H2-Q2,H2-T22,H2-T23	6/52
13_Member	KEGG Pathway	mmu05170	Human immunodeficiency virus 1 infection - Mus musculus (house mouse)	-2.37094	-0.735	12010,12314,14679,14827,14964,14972,15013,15039,15040,16438,18033,19229,26413,26415,72512	B2m,Calm2,Gnai3,Pdia3,H2-D1,H2-K1,H2-Q2,H2-T22,H2-T23,Itpr1,Nfkb1,Ptk2b,Mapk1,Mapk13,Sting1	15/240
13_Member	KEGG Pathway	mmu04612	Antigen processing and presentation - Mus musculus (house mouse)	-2.35357	-0.73	12010,14827,14964,14972,15013,15039,15040,18045	B2m,Pdia3,H2-D1,H2-K1,H2-Q2,H2-T22,H2-T23,Nfyb	8/90
13_Member	GO Biological Processes	GO:0001912	positive regulation of leukocyte mediated cytotoxicity	-2.10649	-0.581	12010,14063,14964,14972,15013,15039,15040,22324	B2m,F2rl1,H2-D1,H2-K1,H2-Q2,H2-T22,H2-T23,Vav1	8/99
13_Member	GO Biological Processes	GO:0001916	positive regulation of T cell mediated cytotoxicity	-2.09157	-0.573	12010,14964,14972,15013,15039,15040	B2m,H2-D1,H2-K1,H2-Q2,H2-T22,H2-T23	6/61
13_Member	GO Biological Processes	GO:0002486	antigen processing and presentation of endogenous peptide antigen via MHC class I via ER pathway, TAP-independent	-2.07614	-0.564	14964,14972,15013,15039,15040	H2-D1,H2-K1,H2-Q2,H2-T22,H2-T23	5/44
13_Member	GO Biological Processes	GO:0002476	antigen processing and presentation of endogenous peptide antigen via MHC class Ib	-2.03515	-0.536	14964,14972,15013,15039,15040	H2-D1,H2-K1,H2-Q2,H2-T22,H2-T23	5/45
13_Member	GO Biological Processes	GO:0002484	antigen processing and presentation of endogenous peptide antigen via MHC class I via ER pathway	-2.03515	-0.536	14964,14972,15013,15039,15040	H2-D1,H2-K1,H2-Q2,H2-T22,H2-T23	5/45
14_Summary	KEGG Pathway	mmu05132	Salmonella infection - Mus musculus (house mouse)	-5.88579	-3.343	11461,14433,17948,17951,17952,18033,18643,22145,22146,22151,22166,26413,26415,56044,56378,56532,66713,67268,67771,70297,76709,235406,286940,12314,29875,544963,11853,13367,19052,19053,22631,54004,71960,19713,20739,53378,57764,330662,545156,11911,13032,16438,16905,68942,74325	Actb,Gapdh,Naip2,Naip5,Naip6,Nfkb1,Pfn1,Tuba4a,Tuba1c,Tubb2a,Txn1,Mapk1,Mapk13,Rala,Arpc3,Ripk3,Actr2,Myl12a,Arpc5,Gcc2,Arpc2,Snx33,Flnb,Calm2,Iqgap1,Iqgap2,Rhoc,Diaph1,Ppp2ca,Ppp2cb,Ywhaz,Diaph2,Myh14,Ret,Spta1,Sdcbp,Ntn4,Dock1,Kalrn,Atf4,Ctsc,Itpr1,Lmna,Chmp2b,Cltb	45/-
14_Member	KEGG Pathway	mmu05132	Salmonella infection - Mus musculus (house mouse)	-5.88579	-3.343	11461,14433,17948,17951,17952,18033,18643,22145,22146,22151,22166,26413,26415,56044,56378,56532,66713,67268,67771,70297,76709,235406,286940	Actb,Gapdh,Naip2,Naip5,Naip6,Nfkb1,Pfn1,Tuba4a,Tuba1c,Tubb2a,Txn1,Mapk1,Mapk13,Rala,Arpc3,Ripk3,Actr2,Myl12a,Arpc5,Gcc2,Arpc2,Snx33,Flnb	23/253
14_Member	Reactome Gene Sets	R-MMU-5626467	RHO GTPases activate IQGAPs	-4.74014	-2.437	11461,12314,22145,22146,22151,29875,544963	Actb,Calm2,Tuba4a,Tuba1c,Tubb2a,Iqgap1,Iqgap2	7/30
14_Member	Reactome Gene Sets	R-MMU-195258	RHO GTPase Effectors	-4.69395	-2.405	11461,11853,12314,13367,18643,19052,19053,22145,22146,22151,22631,26413,29875,54004,56378,66713,67771,71960,76709,544963	Actb,Rhoc,Calm2,Diaph1,Pfn1,Ppp2ca,Ppp2cb,Tuba4a,Tuba1c,Tubb2a,Ywhaz,Mapk1,Iqgap1,Diaph2,Arpc3,Actr2,Arpc5,Myh14,Arpc2,Iqgap2	20/238
14_Member	Reactome Gene Sets	R-MMU-422475	Axon guidance	-3.46321	-1.482	11461,11853,18643,19713,20739,22145,22146,22151,26413,26415,53378,56378,57764,66713,67771,76709,330662,545156	Actb,Rhoc,Pfn1,Ret,Spta1,Tuba4a,Tuba1c,Tubb2a,Mapk1,Mapk13,Sdcbp,Arpc3,Ntn4,Actr2,Arpc5,Arpc2,Dock1,Kalrn	18/249
14_Member	Reactome Gene Sets	R-MMU-9675108	Nervous system development	-3.44225	-1.464	11461,11853,18643,19713,20739,22145,22146,22151,26413,26415,53378,56378,57764,66713,67771,76709,330662,545156	Actb,Rhoc,Pfn1,Ret,Spta1,Tuba4a,Tuba1c,Tubb2a,Mapk1,Mapk13,Sdcbp,Arpc3,Ntn4,Actr2,Arpc5,Arpc2,Dock1,Kalrn	18/250
14_Member	Reactome Gene Sets	R-MMU-373760	L1CAM interactions	-2.66193	-0.928	11461,20739,22145,22146,22151,26413,53378	Actb,Spta1,Tuba4a,Tuba1c,Tubb2a,Mapk1,Sdcbp	7/63
14_Member	Reactome Gene Sets	R-MMU-437239	Recycling pathway of L1	-2.50869	-0.832	11461,22145,22146,22151,26413	Actb,Tuba4a,Tuba1c,Tubb2a,Mapk1	5/35
14_Member	Reactome Gene Sets	R-MMU-5663220	RHO GTPases Activate Formins	-2.32997	-0.719	11461,11853,13367,18643,19052,19053,22145,22146,22151,54004	Actb,Rhoc,Diaph1,Pfn1,Ppp2ca,Ppp2cb,Tuba4a,Tuba1c,Tubb2a,Diaph2	10/131
14_Member	KEGG Pathway	mmu04210	Apoptosis - Mus musculus (house mouse)	-2.21654	-0.642	11461,11911,13032,16438,16905,18033,20739,22145,22146,26413	Actb,Atf4,Ctsc,Itpr1,Lmna,Nfkb1,Spta1,Tuba4a,Tuba1c,Mapk1	10/136
14_Member	Reactome Gene Sets	R-MMU-9668328	Sealing of the nuclear envelope (NE) by ESCRT-III	-2.21039	-0.641	22145,22146,22151,68942	Tuba4a,Tuba1c,Tubb2a,Chmp2b	4/26
14_Member	Reactome Gene Sets	R-MMU-190828	Gap junction trafficking	-2.2067	-0.641	11461,22145,22146,22151,74325	Actb,Tuba4a,Tuba1c,Tubb2a,Cltb	5/41
14_Member	Reactome Gene Sets	R-MMU-157858	Gap junction trafficking and regulation	-2.11835	-0.588	11461,22145,22146,22151,74325	Actb,Tuba4a,Tuba1c,Tubb2a,Cltb	5/43
15_Summary	Reactome Gene Sets	R-MMU-6798695	Neutrophil degranulation	-5.85247	-3.334	11674,11891,11980,12010,13032,13200,13367,14190,14319,14751,14972,15013,15039,15040,15212,15926,18033,18703,19346,20195,23917,26413,29875,53378,66713,67771,70495,71665,72512,104009,109620,216197,224794,235606,245828,544963	Aldoa,Rab27a,Atp8a1,B2m,Ctsc,Ddost,Diaph1,Fgl2,Fth1,Gpi1,H2-K1,H2-Q2,H2-T22,H2-T23,Hexb,Idh1,Nfkb1,Pigr,Rab6a,S100a11,Impdh1,Mapk1,Iqgap1,Sdcbp,Actr2,Arpc5,Atp6ap2,Fuca1,Sting1,Qsox1,Dsp,Ckap4,Enpp4,Apeh,Trappc1,Iqgap2	36/-
15_Member	Reactome Gene Sets	R-MMU-6798695	Neutrophil degranulation	-5.85247	-3.334	11674,11891,11980,12010,13032,13200,13367,14190,14319,14751,14972,15013,15039,15040,15212,15926,18033,18703,19346,20195,23917,26413,29875,53378,66713,67771,70495,71665,72512,104009,109620,216197,224794,235606,245828,544963	Aldoa,Rab27a,Atp8a1,B2m,Ctsc,Ddost,Diaph1,Fgl2,Fth1,Gpi1,H2-K1,H2-Q2,H2-T22,H2-T23,Hexb,Idh1,Nfkb1,Pigr,Rab6a,S100a11,Impdh1,Mapk1,Iqgap1,Sdcbp,Actr2,Arpc5,Atp6ap2,Fuca1,Sting1,Qsox1,Dsp,Ckap4,Enpp4,Apeh,Trappc1,Iqgap2	36/522
16_Summary	KEGG Pathway	mmu04530	Tight junction - Mus musculus (house mouse)	-5.77858	-3.283	11461,12443,12738,12740,19052,19053,22145,22146,53624,56378,60595,66713,67268,67771,71908,71960,76709,108079,14679,19229,22324,26415,11853,12527,12557,14063,18810,22388,54135,109620,13518,20320,53378,12702,18033,22631,26413	Actb,Ccnd1,Cldn2,Cldn4,Ppp2ca,Ppp2cb,Tuba4a,Tuba1c,Cldn7,Arpc3,Actn4,Actr2,Myl12a,Arpc5,Cldn23,Myh14,Arpc2,Prkaa2,Gnai3,Ptk2b,Vav1,Mapk13,Rhoc,Cd9,Cdh17,F2rl1,Plec,Wdr1,Lsr,Dsp,Dst,Nptn,Sdcbp,Socs3,Nfkb1,Ywhaz,Mapk1	37/-
16_Member	KEGG Pathway	mmu04530	Tight junction - Mus musculus (house mouse)	-5.77858	-3.283	11461,12443,12738,12740,19052,19053,22145,22146,53624,56378,60595,66713,67268,67771,71908,71960,76709,108079	Actb,Ccnd1,Cldn2,Cldn4,Ppp2ca,Ppp2cb,Tuba4a,Tuba1c,Cldn7,Arpc3,Actn4,Actr2,Myl12a,Arpc5,Cldn23,Myh14,Arpc2,Prkaa2	18/167
16_Member	KEGG Pathway	mmu04670	Leukocyte transendothelial migration - Mus musculus (house mouse)	-3.213	-1.291	11461,12738,12740,14679,19229,22324,26415,53624,60595,67268,71908	Actb,Cldn2,Cldn4,Gnai3,Ptk2b,Vav1,Mapk13,Cldn7,Actn4,Myl12a,Cldn23	11/118
16_Member	GO Biological Processes	GO:0045216	cell-cell junction organization	-2.7917	-1.014	11461,11853,12527,12557,12738,12740,14063,18810,22388,53624,54135,60595,71908,109620	Actb,Rhoc,Cd9,Cdh17,Cldn2,Cldn4,F2rl1,Plec,Wdr1,Cldn7,Lsr,Actn4,Cldn23,Dsp	14/195
16_Member	GO Biological Processes	GO:0007043	cell-cell junction assembly	-2.70733	-0.964	11461,11853,12527,12557,12738,12740,22388,53624,54135,60595,71908	Actb,Rhoc,Cd9,Cdh17,Cldn2,Cldn4,Wdr1,Cldn7,Lsr,Actn4,Cldn23	11/136
16_Member	GO Biological Processes	GO:0120193	tight junction organization	-2.23521	-0.657	12738,12740,18810,53624,54135,60595,71908	Cldn2,Cldn4,Plec,Cldn7,Lsr,Actn4,Cldn23	7/75
16_Member	GO Biological Processes	GO:0043297	apical junction assembly	-2.20388	-0.641	11853,12738,12740,22388,53624,60595,71908	Rhoc,Cldn2,Cldn4,Wdr1,Cldn7,Actn4,Cldn23	7/76
16_Member	GO Biological Processes	GO:0034329	cell junction assembly	-2.11002	-0.581	11461,11853,12527,12557,12738,12740,13518,18810,19229,20320,22388,53378,53624,54135,60595,71908	Actb,Rhoc,Cd9,Cdh17,Cldn2,Cldn4,Dst,Plec,Ptk2b,Nptn,Wdr1,Sdcbp,Cldn7,Lsr,Actn4,Cldn23	16/281
16_Member	KEGG Pathway	mmu05160	Hepatitis C - Mus musculus (house mouse)	-2.07323	-0.562	12443,12702,12738,12740,18033,19052,19053,22631,26413,53624,71908	Ccnd1,Socs3,Cldn2,Cldn4,Nfkb1,Ppp2ca,Ppp2cb,Ywhaz,Mapk1,Cldn7,Cldn23	11/165
17_Summary	GO Biological Processes	GO:0043648	dicarboxylic acid metabolic process	-5.7488	-3.26	11566,14645,14660,14718,15926,18534,20917,56451,67834,74551,108037,109264,216188,11429,18263,27053,104458,107869	Adss,Glul,Gls,Got1,Idh1,Pck1,Suclg2,Suclg1,Idh3a,Pck2,Shmt2,Me3,Aldh1l2,Aco2,Odc1,Asns,Rars,Cth	18/-
17_Member	GO Biological Processes	GO:0043648	dicarboxylic acid metabolic process	-5.7488	-3.26	11566,14645,14660,14718,15926,18534,20917,56451,67834,74551,108037,109264,216188	Adss,Glul,Gls,Got1,Idh1,Pck1,Suclg2,Suclg1,Idh3a,Pck2,Shmt2,Me3,Aldh1l2	13/90
17_Member	KEGG Pathway	mmu00020	Citrate cycle (TCA cycle) - Mus musculus (house mouse)	-4.5435	-2.298	11429,15926,18534,20917,56451,67834,74551	Aco2,Idh1,Pck1,Suclg2,Suclg1,Idh3a,Pck2	7/32
17_Member	WikiPathways	WP662	Amino acid metabolism	-4.00164	-1.865	11429,14645,14660,14718,15926,18263,18534,27053,56451,104458,107869	Aco2,Glul,Gls,Got1,Idh1,Odc1,Pck1,Asns,Suclg1,Rars,Cth	11/96
17_Member	Reactome Gene Sets	R-MMU-71403	Citric acid cycle (TCA cycle)	-3.5673	-1.568	11429,20917,56451,67834,109264	Aco2,Suclg2,Suclg1,Idh3a,Me3	5/21
17_Member	GO Biological Processes	GO:0006102	isocitrate metabolic process	-3.11704	-1.229	11429,15926,67834	Aco2,Idh1,Idh3a	3/7
17_Member	GO Biological Processes	GO:0072350	tricarboxylic acid metabolic process	-2.91943	-1.115	11429,15926,18534,67834	Aco2,Idh1,Pck1,Idh3a	4/17
17_Member	KEGG Pathway	mmu01210	2-Oxocarboxylic acid metabolism - Mus musculus (house mouse)	-2.64048	-0.913	11429,14718,15926,67834	Aco2,Got1,Idh1,Idh3a	4/20
17_Member	GO Biological Processes	GO:0006099	tricarboxylic acid cycle	-2.50869	-0.832	11429,15926,20917,56451,67834	Aco2,Idh1,Suclg2,Suclg1,Idh3a	5/35
18_Summary	Reactome Gene Sets	R-MMU-975576	N-glycan antennae elongation in the medial/trans-Golgi	-5.58326	-3.123	20443,53618,56375,71665,103534,107895,217664,13135,13200,67695,15211,15212	St3gal4,Fut8,B4galt4,Fuca1,Mgat4b,Mgat5,Mgat2,Dad1,Ddost,Ost4,Hexa,Hexb	12/-
18_Member	Reactome Gene Sets	R-MMU-975576	N-glycan antennae elongation in the medial/trans-Golgi	-5.58326	-3.123	20443,53618,56375,71665,103534,107895,217664	St3gal4,Fut8,B4galt4,Fuca1,Mgat4b,Mgat5,Mgat2	7/23
18_Member	GO Biological Processes	GO:0018279	protein N-linked glycosylation via asparagine	-5.11317	-2.717	13135,13200,53618,67695,107895,217664	Dad1,Ddost,Fut8,Ost4,Mgat5,Mgat2	6/18
18_Member	KEGG Pathway	mmu00513	Various types of N-glycan biosynthesis - Mus musculus (house mouse)	-3.88678	-1.79	13135,13200,15211,15212,53618,103534,217664	Dad1,Ddost,Hexa,Hexb,Fut8,Mgat4b,Mgat2	7/40
18_Member	Reactome Gene Sets	R-MMU-975577	N-Glycan antennae elongation	-3.14097	-1.244	20443,56375,103534,107895	St3gal4,B4galt4,Mgat4b,Mgat5	4/15
18_Member	Reactome Gene Sets	R-MMU-975578	Reactions specific to the complex N-glycan synthesis pathway	-2.9223	-1.115	53618,71665,217664	Fut8,Fuca1,Mgat2	3/8
18_Member	KEGG Pathway	mmu00510	N-Glycan biosynthesis - Mus musculus (house mouse)	-2.51983	-0.834	13135,13200,53618,103534,107895,217664	Dad1,Ddost,Fut8,Mgat4b,Mgat5,Mgat2	6/50
19_Summary	GO Biological Processes	GO:0051222	positive regulation of protein transport	-5.55495	-3.101	11514,12669,14063,14645,16438,18795,19084,19122,19662,20224,23991,26413,27359,66259,67041,68151,72565,74551,76709,78894,219033,229593,230738,233079,235574,320051,102635496,13822,20320,23795,29875,102502,108079,226016,235406,11747,15357,18627,22166,54525,66753,67397,70297,226352,11891,26565,53378,56745,58994,545156,83671,18195,22782,56044,73205,244049,12846	Adcy8,Chrm1,F2rl1,Glul,Itpr1,Plcb1,Prkar1a,Prnp,Rbp4,Sar1a,Cib1,Mapk1,Sytl4,Camk2n1,Oxct1,Wls,Uaca,Pck2,Arpc2,Aacs,Ang4,Golph3l,Zc3h12a,Ffar2,Atp2c1,Exph5,Malrd1,Epb41l2,Nptn,Agr2,Iqgap1,Pls1,Prkaa2,Abhd17b,Snx33,Anxa5,Hmgcr,Per2,Txn1,Syt7,Erlec1,Erp29,Gcc2,Epb41l5,Rab27a,Pla2g10,Sdcbp,C1qtnf1,Smpd3,Kalrn,Sytl2,Nsf,Slc30a1,Rala,C9orf72,Mctp2,Comt	57/-
19_Member	GO Biological Processes	GO:0051222	positive regulation of protein transport	-5.55495	-3.101	11514,12669,14063,14645,16438,18795,19084,19122,19662,20224,23991,26413,27359,66259,67041,68151,72565,74551,76709,78894,219033,229593,230738,233079,235574,320051,102635496	Adcy8,Chrm1,F2rl1,Glul,Itpr1,Plcb1,Prkar1a,Prnp,Rbp4,Sar1a,Cib1,Mapk1,Sytl4,Camk2n1,Oxct1,Wls,Uaca,Pck2,Arpc2,Aacs,Ang4,Golph3l,Zc3h12a,Ffar2,Atp2c1,Exph5,Malrd1	27/344
19_Member	GO Biological Processes	GO:1903829	positive regulation of protein localization	-5.45114	-3.011	11514,12669,13822,14063,14645,16438,18795,19084,19122,19662,20224,20320,23795,23991,26413,27359,29875,66259,67041,68151,72565,74551,76709,78894,102502,108079,219033,226016,229593,230738,233079,235406,235574,320051,102635496	Adcy8,Chrm1,Epb41l2,F2rl1,Glul,Itpr1,Plcb1,Prkar1a,Prnp,Rbp4,Sar1a,Nptn,Agr2,Cib1,Mapk1,Sytl4,Iqgap1,Camk2n1,Oxct1,Wls,Uaca,Pck2,Arpc2,Aacs,Pls1,Prkaa2,Ang4,Abhd17b,Golph3l,Zc3h12a,Ffar2,Snx33,Atp2c1,Exph5,Malrd1	35/521
19_Member	GO Biological Processes	GO:1904951	positive regulation of establishment of protein localization	-5.18805	-2.779	11514,12669,14063,14645,16438,18795,19084,19122,19662,20224,23991,26413,27359,66259,67041,68151,72565,74551,76709,78894,219033,229593,230738,233079,235574,320051,102635496	Adcy8,Chrm1,F2rl1,Glul,Itpr1,Plcb1,Prkar1a,Prnp,Rbp4,Sar1a,Cib1,Mapk1,Sytl4,Camk2n1,Oxct1,Wls,Uaca,Pck2,Arpc2,Aacs,Ang4,Golph3l,Zc3h12a,Ffar2,Atp2c1,Exph5,Malrd1	27/360
19_Member	GO Biological Processes	GO:0050714	positive regulation of protein secretion	-4.98449	-2.621	11514,14063,14645,16438,18795,19084,19662,27359,66259,67041,68151,74551,78894,219033,229593,233079,320051,102635496	Adcy8,F2rl1,Glul,Itpr1,Plcb1,Prkar1a,Rbp4,Sytl4,Camk2n1,Oxct1,Wls,Pck2,Aacs,Ang4,Golph3l,Ffar2,Exph5,Malrd1	18/190
19_Member	GO Biological Processes	GO:0051223	regulation of protein transport	-4.36786	-2.143	11514,11747,12669,14063,14645,15357,16438,18627,18795,19084,19122,19662,20224,22166,23991,26413,27359,54525,66259,66753,67041,67397,68151,70297,72565,74551,76709,78894,219033,229593,230738,233079,235574,320051,102635496	Adcy8,Anxa5,Chrm1,F2rl1,Glul,Hmgcr,Itpr1,Per2,Plcb1,Prkar1a,Prnp,Rbp4,Sar1a,Txn1,Cib1,Mapk1,Sytl4,Syt7,Camk2n1,Erlec1,Oxct1,Erp29,Wls,Gcc2,Uaca,Pck2,Arpc2,Aacs,Ang4,Golph3l,Zc3h12a,Ffar2,Atp2c1,Exph5,Malrd1	35/586
19_Member	GO Biological Processes	GO:0070201	regulation of establishment of protein localization	-4.29573	-2.082	11514,11747,12669,14063,14645,15357,16438,18627,18795,19084,19122,19662,20224,22166,23991,26413,27359,54525,66259,66753,67041,67397,68151,70297,72565,74551,76709,78894,219033,226352,229593,230738,233079,235574,320051,102635496	Adcy8,Anxa5,Chrm1,F2rl1,Glul,Hmgcr,Itpr1,Per2,Plcb1,Prkar1a,Prnp,Rbp4,Sar1a,Txn1,Cib1,Mapk1,Sytl4,Syt7,Camk2n1,Erlec1,Oxct1,Erp29,Wls,Gcc2,Uaca,Pck2,Arpc2,Aacs,Ang4,Epb41l5,Golph3l,Zc3h12a,Ffar2,Atp2c1,Exph5,Malrd1	36/615
19_Member	GO Biological Processes	GO:0050708	regulation of protein secretion	-3.90439	-1.796	11514,11747,14063,14645,15357,16438,18627,18795,19084,19662,27359,54525,66259,67041,67397,68151,74551,78894,219033,229593,233079,320051,102635496	Adcy8,Anxa5,F2rl1,Glul,Hmgcr,Itpr1,Per2,Plcb1,Prkar1a,Rbp4,Sytl4,Syt7,Camk2n1,Oxct1,Erp29,Wls,Pck2,Aacs,Ang4,Golph3l,Ffar2,Exph5,Malrd1	23/336
19_Member	GO Biological Processes	GO:1903532	positive regulation of secretion by cell	-3.36011	-1.402	11514,11891,14063,14645,16438,18795,19084,19662,26565,27359,53378,54525,56745,58994,66259,67041,68151,74551,78894,219033,229593,233079,320051,102635496	Adcy8,Rab27a,F2rl1,Glul,Itpr1,Plcb1,Prkar1a,Rbp4,Pla2g10,Sytl4,Sdcbp,Syt7,C1qtnf1,Smpd3,Camk2n1,Oxct1,Wls,Pck2,Aacs,Ang4,Golph3l,Ffar2,Exph5,Malrd1	24/390
19_Member	GO Biological Processes	GO:0032024	positive regulation of insulin secretion	-3.30807	-1.366	11514,14645,16438,18795,19084,19662,66259,67041,74551,78894,233079	Adcy8,Glul,Itpr1,Plcb1,Prkar1a,Rbp4,Camk2n1,Oxct1,Pck2,Aacs,Ffar2	11/115
19_Member	GO Biological Processes	GO:0090276	regulation of peptide hormone secretion	-3.16239	-1.256	11514,11747,14063,14645,15357,16438,18627,18795,19084,19662,27359,54525,66259,67041,74551,78894,233079,545156	Adcy8,Anxa5,F2rl1,Glul,Hmgcr,Itpr1,Per2,Plcb1,Prkar1a,Rbp4,Sytl4,Syt7,Camk2n1,Oxct1,Pck2,Aacs,Ffar2,Kalrn	18/264
19_Member	GO Biological Processes	GO:0050796	regulation of insulin secretion	-3.1494	-1.248	11514,14063,14645,15357,16438,18627,18795,19084,19662,27359,54525,66259,67041,74551,78894,233079	Adcy8,F2rl1,Glul,Hmgcr,Itpr1,Per2,Plcb1,Prkar1a,Rbp4,Sytl4,Syt7,Camk2n1,Oxct1,Pck2,Aacs,Ffar2	16/221
19_Member	GO Biological Processes	GO:0002791	regulation of peptide secretion	-3.06821	-1.201	11514,11747,14063,14645,15357,16438,18627,18795,19084,19662,27359,54525,66259,67041,74551,78894,233079,545156	Adcy8,Anxa5,F2rl1,Glul,Hmgcr,Itpr1,Per2,Plcb1,Prkar1a,Rbp4,Sytl4,Syt7,Camk2n1,Oxct1,Pck2,Aacs,Ffar2,Kalrn	18/269
19_Member	GO Biological Processes	GO:0090087	regulation of peptide transport	-3.03134	-1.174	11514,11747,14063,14645,15357,16438,18627,18795,19084,19662,27359,54525,66259,67041,74551,78894,233079,545156	Adcy8,Anxa5,F2rl1,Glul,Hmgcr,Itpr1,Per2,Plcb1,Prkar1a,Rbp4,Sytl4,Syt7,Camk2n1,Oxct1,Pck2,Aacs,Ffar2,Kalrn	18/271
19_Member	GO Biological Processes	GO:0051047	positive regulation of secretion	-2.78845	-1.012	11514,11891,14063,14645,16438,18795,19084,19662,26565,27359,53378,54525,56745,58994,66259,67041,68151,74551,78894,83671,219033,229593,233079,320051,102635496	Adcy8,Rab27a,F2rl1,Glul,Itpr1,Plcb1,Prkar1a,Rbp4,Pla2g10,Sytl4,Sdcbp,Syt7,C1qtnf1,Smpd3,Camk2n1,Oxct1,Wls,Pck2,Aacs,Sytl2,Ang4,Golph3l,Ffar2,Exph5,Malrd1	25/454
19_Member	GO Biological Processes	GO:1903530	regulation of secretion by cell	-2.63187	-0.909	11514,11747,11891,14063,14645,15357,16438,18195,18627,18795,19084,19662,22782,26565,27359,53378,54525,56044,56745,58994,66259,67041,67397,68151,73205,74551,78894,219033,229593,233079,244049,320051,545156,102635496	Adcy8,Anxa5,Rab27a,F2rl1,Glul,Hmgcr,Itpr1,Nsf,Per2,Plcb1,Prkar1a,Rbp4,Slc30a1,Pla2g10,Sytl4,Sdcbp,Syt7,Rala,C1qtnf1,Smpd3,Camk2n1,Oxct1,Erp29,Wls,C9orf72,Pck2,Aacs,Ang4,Golph3l,Ffar2,Mctp2,Exph5,Kalrn,Malrd1	34/702
19_Member	GO Biological Processes	GO:0090277	positive regulation of peptide hormone secretion	-2.39962	-0.756	11514,14645,16438,18795,19084,19662,66259,67041,74551,78894,233079	Adcy8,Glul,Itpr1,Plcb1,Prkar1a,Rbp4,Camk2n1,Oxct1,Pck2,Aacs,Ffar2	11/149
19_Member	GO Biological Processes	GO:0046883	regulation of hormone secretion	-2.35919	-0.731	11514,11747,14063,14645,15357,16438,18627,18795,19084,19662,27359,54525,56745,66259,67041,74551,78894,233079,545156	Adcy8,Anxa5,F2rl1,Glul,Hmgcr,Itpr1,Per2,Plcb1,Prkar1a,Rbp4,Sytl4,Syt7,C1qtnf1,Camk2n1,Oxct1,Pck2,Aacs,Ffar2,Kalrn	19/337
19_Member	GO Biological Processes	GO:0002793	positive regulation of peptide secretion	-2.31304	-0.706	11514,14645,16438,18795,19084,19662,66259,67041,74551,78894,233079	Adcy8,Glul,Itpr1,Plcb1,Prkar1a,Rbp4,Camk2n1,Oxct1,Pck2,Aacs,Ffar2	11/153
19_Member	GO Biological Processes	GO:0051046	regulation of secretion	-2.25672	-0.67	11514,11747,11891,12846,14063,14645,15357,16438,18195,18627,18795,19084,19662,22782,26565,27359,53378,54525,56044,56745,58994,66259,67041,67397,68151,73205,74551,78894,83671,219033,229593,233079,244049,320051,545156,102635496	Adcy8,Anxa5,Rab27a,Comt,F2rl1,Glul,Hmgcr,Itpr1,Nsf,Per2,Plcb1,Prkar1a,Rbp4,Slc30a1,Pla2g10,Sytl4,Sdcbp,Syt7,Rala,C1qtnf1,Smpd3,Camk2n1,Oxct1,Erp29,Wls,C9orf72,Pck2,Aacs,Sytl2,Ang4,Golph3l,Ffar2,Mctp2,Exph5,Kalrn,Malrd1	36/798
20_Summary	Reactome Gene Sets	R-MMU-194315	Signaling by Rho GTPases	-5.35054	-2.916	11461,11853,12314,12345,13367,13518,18643,19052,19053,19229,22145,22146,22151,22324,22631,26413,29875,54004,56374,56378,66713,67771,68428,69993,70361,71704,71960,72565,74194,76709,108037,109620,216197,326618,330662,544963,545156	Actb,Rhoc,Calm2,Capzb,Diaph1,Dst,Pfn1,Ppp2ca,Ppp2cb,Ptk2b,Tuba4a,Tuba1c,Tubb2a,Vav1,Ywhaz,Mapk1,Iqgap1,Diaph2,Tmem59,Arpc3,Actr2,Arpc5,Steap3,Chn2,Lman1,Arhgef3,Myh14,Uaca,Rnd3,Arpc2,Shmt2,Dsp,Ckap4,Tpm4,Dock1,Iqgap2,Kalrn	37/-
20_Member	Reactome Gene Sets	R-MMU-194315	Signaling by Rho GTPases	-5.35054	-2.916	11461,11853,12314,12345,13367,13518,18643,19052,19053,19229,22145,22146,22151,22324,22631,26413,29875,54004,56374,56378,66713,67771,68428,69993,70361,71704,71960,72565,74194,76709,108037,109620,216197,326618,330662,544963,545156	Actb,Rhoc,Calm2,Capzb,Diaph1,Dst,Pfn1,Ppp2ca,Ppp2cb,Ptk2b,Tuba4a,Tuba1c,Tubb2a,Vav1,Ywhaz,Mapk1,Iqgap1,Diaph2,Tmem59,Arpc3,Actr2,Arpc5,Steap3,Chn2,Lman1,Arhgef3,Myh14,Uaca,Rnd3,Arpc2,Shmt2,Dsp,Ckap4,Tpm4,Dock1,Iqgap2,Kalrn	37/572
20_Member	Reactome Gene Sets	R-MMU-9716542	Signaling by Rho GTPases, Miro GTPases and RHOBTB3	-5.09683	-2.717	11461,11853,12314,12345,13367,13518,18643,19052,19053,19229,22145,22146,22151,22324,22631,26413,29875,54004,56374,56378,66713,67771,68428,69993,70361,71704,71960,72565,74194,76709,108037,109620,216197,326618,330662,544963,545156	Actb,Rhoc,Calm2,Capzb,Diaph1,Dst,Pfn1,Ppp2ca,Ppp2cb,Ptk2b,Tuba4a,Tuba1c,Tubb2a,Vav1,Ywhaz,Mapk1,Iqgap1,Diaph2,Tmem59,Arpc3,Actr2,Arpc5,Steap3,Chn2,Lman1,Arhgef3,Myh14,Uaca,Rnd3,Arpc2,Shmt2,Dsp,Ckap4,Tpm4,Dock1,Iqgap2,Kalrn	37/587
20_Member	Reactome Gene Sets	R-MMU-9012999	RHO GTPase cycle	-2.92131	-1.115	11461,11853,12345,13367,13518,19229,22324,29875,54004,56374,68428,69993,70361,71704,72565,74194,108037,109620,216197,326618,330662,544963,545156	Actb,Rhoc,Capzb,Diaph1,Dst,Ptk2b,Vav1,Iqgap1,Diaph2,Tmem59,Steap3,Chn2,Lman1,Arhgef3,Uaca,Rnd3,Shmt2,Dsp,Ckap4,Tpm4,Dock1,Iqgap2,Kalrn	23/395

## Sheet: C6
GroupID	Category	Term	Description	LogP	Log(q-value)	Genes	Symbols	InTerm_InList
1_Summary	GO Biological Processes	GO:0140975	disruption of cellular component of another organism	-11.5875	-7.32	13236,13239,18489,19695,66298,382059,665927,100041688,100041759,100041952,14961,14969,14998,14999,55985,69583,12363,106869,12322,15018,16149,52065,53791,66289,66854,227753,235135,243262,94185,21813,104156,17970,66166,12306,18793,26365,58222,269116	Defa25,Defa5,Reg3b,Reg3g,Defa21,Defa22,Defa42,Defa35,Defa41,Defa34,H2-Ab1,H2-Eb1,H2-DMa,H2-DMb1,Cxcl13,Tnfsf13,Casp4,Tnfaip8,Camk2a,H2-Q7,Cd74,Mfhas1,Tlr5,Mptx1,Trim35,Gsn,Tmem45b,Oas1f,Tnfrsf21,Tgfbr2,Etv5,Ncf2,S100a14,Anxa2,Plaur,Ceacam1,Rab37,Nfasc	38/-
1_Member	GO Biological Processes	GO:0140975	disruption of cellular component of another organism	-11.5875	-7.32	13236,13239,18489,19695,66298,382059,665927,100041688,100041759,100041952	Defa25,Defa5,Reg3b,Reg3g,Defa21,Defa22,Defa42,Defa35,Defa41,Defa34	10/47
1_Member	KEGG Pathway	mmu05150	Staphylococcus aureus infection - Mus musculus (house mouse)	-9.42866	-5.462	13236,13239,14961,14969,14998,14999,66298,382059,665927,100041688,100041759,100041952	Defa25,Defa5,H2-Ab1,H2-Eb1,H2-DMa,H2-DMb1,Defa21,Defa22,Defa42,Defa35,Defa41,Defa34	12/128
1_Member	GO Biological Processes	GO:0051673	disruption of membrane integrity in another organism	-9.04827	-5.258	13236,13239,66298,382059,665927,100041688,100041759,100041952	Defa25,Defa5,Defa21,Defa22,Defa42,Defa35,Defa41,Defa34	8/41
1_Member	GO Biological Processes	GO:0061844	antimicrobial humoral immune response mediated by antimicrobial peptide	-8.07278	-4.491	13236,13239,18489,19695,55985,66298,382059,665927,100041688,100041759,100041952	Defa25,Defa5,Reg3b,Reg3g,Cxcl13,Defa21,Defa22,Defa42,Defa35,Defa41,Defa34	11/134
1_Member	Reactome Gene Sets	R-MMU-1462054	Alpha-defensins	-8.05952	-4.491	13236,66298,382059,665927,100041688,100041759,100041952	Defa25,Defa21,Defa22,Defa42,Defa35,Defa41,Defa34	7/35
1_Member	GO Biological Processes	GO:0002385	mucosal immune response	-7.85433	-4.422	13236,13239,66298,69583,382059,665927,100041688,100041759,100041952	Defa25,Defa5,Defa21,Tnfsf13,Defa22,Defa42,Defa35,Defa41,Defa34	9/81
1_Member	GO Biological Processes	GO:0050830	defense response to Gram-positive bacterium	-7.84446	-4.422	12363,13236,13239,18489,19695,66298,106869,382059,665927,100041688,100041759,100041952	Casp4,Defa25,Defa5,Reg3b,Reg3g,Defa21,Tnfaip8,Defa22,Defa42,Defa35,Defa41,Defa34	12/176
1_Member	GO Biological Processes	GO:0002251	organ or tissue specific immune response	-7.66773	-4.303	13236,13239,66298,69583,382059,665927,100041688,100041759,100041952	Defa25,Defa5,Defa21,Tnfsf13,Defa22,Defa42,Defa35,Defa41,Defa34	9/85
1_Member	Reactome Gene Sets	R-MMU-6803157	Antimicrobial peptides	-7.44784	-4.135	13236,18489,19695,66298,382059,665927,100041688,100041759,100041952	Defa25,Reg3b,Reg3g,Defa21,Defa22,Defa42,Defa35,Defa41,Defa34	9/90
1_Member	GO Biological Processes	GO:0002227	innate immune response in mucosa	-7.18664	-3.919	13236,13239,66298,382059,665927,100041688,100041759,100041952	Defa25,Defa5,Defa21,Defa22,Defa42,Defa35,Defa41,Defa34	8/69
1_Member	GO Biological Processes	GO:0050829	defense response to Gram-negative bacterium	-7.05419	-3.839	13236,13239,18489,19695,66298,382059,665927,100041688,100041759,100041952	Defa25,Defa5,Reg3b,Reg3g,Defa21,Defa22,Defa42,Defa35,Defa41,Defa34	10/132
1_Member	GO Biological Processes	GO:0019730	antimicrobial humoral response	-7.02725	-3.839	13236,13239,18489,19695,55985,66298,382059,665927,100041688,100041759,100041952	Defa25,Defa5,Reg3b,Reg3g,Cxcl13,Defa21,Defa22,Defa42,Defa35,Defa41,Defa34	11/169
1_Member	Reactome Gene Sets	R-MMU-1461973	Defensins	-6.80914	-3.656	13236,66298,382059,665927,100041688,100041759,100041952	Defa25,Defa21,Defa22,Defa42,Defa35,Defa41,Defa34	7/52
1_Member	GO Biological Processes	GO:0045087	innate immune response	-6.48956	-3.368	12322,12363,13236,13239,14961,14969,15018,16149,52065,53791,66289,66298,66854,227753,235135,243262,382059,665927,100041688,100041759,100041952	Camk2a,Casp4,Defa25,Defa5,H2-Ab1,H2-Eb1,H2-Q7,Cd74,Mfhas1,Tlr5,Mptx1,Defa21,Trim35,Gsn,Tmem45b,Oas1f,Defa22,Defa42,Defa35,Defa41,Defa34	21/738
1_Member	GO Biological Processes	GO:0006959	humoral immune response	-5.93136	-2.919	13236,13239,18489,19695,55985,66298,94185,382059,665927,100041688,100041759,100041952	Defa25,Defa5,Reg3b,Reg3g,Cxcl13,Defa21,Tnfrsf21,Defa22,Defa42,Defa35,Defa41,Defa34	12/264
1_Member	GO Biological Processes	GO:0019731	antibacterial humoral response	-5.89517	-2.907	13236,13239,66298,382059,665927,100041688,100041759,100041952	Defa25,Defa5,Defa21,Defa22,Defa42,Defa35,Defa41,Defa34	8/101
1_Member	GO Biological Processes	GO:0042742	defense response to bacterium	-5.85215	-2.886	12363,13236,13239,18489,19695,55985,66298,106869,243262,382059,665927,100041688,100041759,100041952	Casp4,Defa25,Defa5,Reg3b,Reg3g,Cxcl13,Defa21,Tnfaip8,Oas1f,Defa22,Defa42,Defa35,Defa41,Defa34	14/372
1_Member	KEGG Pathway	mmu05202	Transcriptional misregulation in cancer - Mus musculus (house mouse)	-4.96081	-2.125	13236,13239,21813,66298,104156,382059,665927,100041688,100041759,100041952	Defa25,Defa5,Tgfbr2,Defa21,Etv5,Defa22,Defa42,Defa35,Defa41,Defa34	10/224
1_Member	GO Biological Processes	GO:0032496	response to lipopolysaccharide	-4.31492	-1.553	12363,13236,13239,17970,55985,66166,66298,382059,665927,100041688,100041759,100041952	Casp4,Defa25,Defa5,Ncf2,Cxcl13,S100a14,Defa21,Defa22,Defa42,Defa35,Defa41,Defa34	12/382
1_Member	KEGG Pathway	mmu04621	NOD-like receptor signaling pathway - Mus musculus (house mouse)	-4.2831	-1.534	12363,13236,13239,66298,382059,665927,100041688,100041759,100041952	Casp4,Defa25,Defa5,Defa21,Defa22,Defa42,Defa35,Defa41,Defa34	9/216
1_Member	Reactome Gene Sets	R-MMU-6798695	Neutrophil degranulation	-4.19874	-1.475	12306,13236,15018,18793,26365,58222,66298,227753,269116,382059,665927,100041688,100041759,100041952	Anxa2,Defa25,H2-Q7,Plaur,Ceacam1,Rab37,Defa21,Gsn,Nfasc,Defa22,Defa42,Defa35,Defa41,Defa34	14/522
1_Member	GO Biological Processes	GO:0002237	response to molecule of bacterial origin	-4.10332	-1.416	12363,13236,13239,17970,55985,66166,66298,382059,665927,100041688,100041759,100041952	Casp4,Defa25,Defa5,Ncf2,Cxcl13,S100a14,Defa21,Defa22,Defa42,Defa35,Defa41,Defa34	12/402
1_Member	GO Biological Processes	GO:0071222	cellular response to lipopolysaccharide	-3.29297	-0.75	13236,13239,55985,66298,382059,665927,100041688,100041759,100041952	Defa25,Defa5,Cxcl13,Defa21,Defa22,Defa42,Defa35,Defa41,Defa34	9/293
1_Member	GO Biological Processes	GO:0071219	cellular response to molecule of bacterial origin	-3.18864	-0.669	13236,13239,55985,66298,382059,665927,100041688,100041759,100041952	Defa25,Defa5,Cxcl13,Defa21,Defa22,Defa42,Defa35,Defa41,Defa34	9/303
1_Member	GO Biological Processes	GO:0071216	cellular response to biotic stimulus	-2.92797	-0.453	13236,13239,55985,66298,382059,665927,100041688,100041759,100041952	Defa25,Defa5,Cxcl13,Defa21,Defa22,Defa42,Defa35,Defa41,Defa34	9/330
2_Summary	GO Biological Processes	GO:0019886	antigen processing and presentation of exogenous peptide antigen via MHC class II	-6.2987	-3.207	14961,14969,14998,14999,16149,69583,15018,11540,12156,18793,21813,26365,26887,27205,55985,94185,53791,17970,14114,94214,14456,18159,52065,16775,12322,269116,12363	H2-Ab1,H2-Eb1,H2-DMa,H2-DMb1,Cd74,Tnfsf13,H2-Q7,Adora2a,Bmp2,Plaur,Tgfbr2,Ceacam1,Chst4,Podxl,Cxcl13,Tnfrsf21,Tlr5,Ncf2,Fbln1,Spock2,Gas6,Nppc,Mfhas1,Lama4,Camk2a,Nfasc,Casp4	27/-
2_Member	GO Biological Processes	GO:0019886	antigen processing and presentation of exogenous peptide antigen via MHC class II	-6.2987	-3.207	14961,14969,14998,14999,16149	H2-Ab1,H2-Eb1,H2-DMa,H2-DMb1,Cd74	5/21
2_Member	GO Biological Processes	GO:0002495	antigen processing and presentation of peptide antigen via MHC class II	-6.08576	-3.022	14961,14969,14998,14999,16149	H2-Ab1,H2-Eb1,H2-DMa,H2-DMb1,Cd74	5/23
2_Member	GO Biological Processes	GO:0002504	antigen processing and presentation of peptide or polysaccharide antigen via MHC class II	-5.98704	-2.95	14961,14969,14998,14999,16149	H2-Ab1,H2-Eb1,H2-DMa,H2-DMb1,Cd74	5/24
2_Member	GO Biological Processes	GO:0002399	MHC class II protein complex assembly	-5.77192	-2.847	14961,14969,14998,14999	H2-Ab1,H2-Eb1,H2-DMa,H2-DMb1	4/12
2_Member	GO Biological Processes	GO:0002503	peptide antigen assembly with MHC class II protein complex	-5.77192	-2.847	14961,14969,14998,14999	H2-Ab1,H2-Eb1,H2-DMa,H2-DMb1	4/12
2_Member	GO Biological Processes	GO:0002478	antigen processing and presentation of exogenous peptide antigen	-5.63397	-2.728	14961,14969,14998,14999,16149	H2-Ab1,H2-Eb1,H2-DMa,H2-DMb1,Cd74	5/28
2_Member	GO Biological Processes	GO:0002396	MHC protein complex assembly	-5.21706	-2.348	14961,14969,14998,14999	H2-Ab1,H2-Eb1,H2-DMa,H2-DMb1	4/16
2_Member	GO Biological Processes	GO:0002501	peptide antigen assembly with MHC protein complex	-5.21706	-2.348	14961,14969,14998,14999	H2-Ab1,H2-Eb1,H2-DMa,H2-DMb1	4/16
2_Member	GO Biological Processes	GO:0019884	antigen processing and presentation of exogenous antigen	-5.13422	-2.282	14961,14969,14998,14999,16149	H2-Ab1,H2-Eb1,H2-DMa,H2-DMb1,Cd74	5/35
2_Member	KEGG Pathway	mmu04672	Intestinal immune network for IgA production - Mus musculus (house mouse)	-4.68406	-1.864	14961,14969,14998,14999,69583	H2-Ab1,H2-Eb1,H2-DMa,H2-DMb1,Tnfsf13	5/43
2_Member	KEGG Pathway	mmu05310	Asthma - Mus musculus (house mouse)	-4.39886	-1.594	14961,14969,14998,14999	H2-Ab1,H2-Eb1,H2-DMa,H2-DMb1	4/25
2_Member	GO Biological Processes	GO:0048002	antigen processing and presentation of peptide antigen	-4.38276	-1.592	14961,14969,14998,14999,15018,16149	H2-Ab1,H2-Eb1,H2-DMa,H2-DMb1,H2-Q7,Cd74	6/81
2_Member	GO Biological Processes	GO:0022407	regulation of cell-cell adhesion	-4.35306	-1.577	11540,12156,14961,14969,14998,14999,16149,18793,21813,26365,26887,27205,55985,94185	Adora2a,Bmp2,H2-Ab1,H2-Eb1,H2-DMa,H2-DMb1,Cd74,Plaur,Tgfbr2,Ceacam1,Chst4,Podxl,Cxcl13,Tnfrsf21	14/505
2_Member	GO Biological Processes	GO:0022409	positive regulation of cell-cell adhesion	-4.21509	-1.479	14961,14969,14998,14999,16149,18793,21813,26365,26887,27205,55985	H2-Ab1,H2-Eb1,H2-DMa,H2-DMb1,Cd74,Plaur,Tgfbr2,Ceacam1,Chst4,Podxl,Cxcl13	11/331
2_Member	GO Biological Processes	GO:0002381	immunoglobulin production involved in immunoglobulin-mediated immune response	-4.15886	-1.448	14961,14969,14998,14999,69583	H2-Ab1,H2-Eb1,H2-DMa,H2-DMb1,Tnfsf13	5/55
2_Member	KEGG Pathway	mmu04612	Antigen processing and presentation - Mus musculus (house mouse)	-4.1249	-1.426	14961,14969,14998,14999,15018,16149	H2-Ab1,H2-Eb1,H2-DMa,H2-DMb1,H2-Q7,Cd74	6/90
2_Member	KEGG Pathway	mmu05321	Inflammatory bowel disease - Mus musculus (house mouse)	-3.90841	-1.232	14961,14969,14998,14999,53791	H2-Ab1,H2-Eb1,H2-DMa,H2-DMb1,Tlr5	5/62
2_Member	KEGG Pathway	mmu05330	Allograft rejection - Mus musculus (house mouse)	-3.87523	-1.221	14961,14969,14998,14999,15018	H2-Ab1,H2-Eb1,H2-DMa,H2-DMb1,H2-Q7	5/63
2_Member	KEGG Pathway	mmu05332	Graft-versus-host disease - Mus musculus (house mouse)	-3.87523	-1.221	14961,14969,14998,14999,15018	H2-Ab1,H2-Eb1,H2-DMa,H2-DMb1,H2-Q7	5/63
2_Member	KEGG Pathway	mmu04940	Type I diabetes mellitus - Mus musculus (house mouse)	-3.65829	-1.037	14961,14969,14998,14999,15018	H2-Ab1,H2-Eb1,H2-DMa,H2-DMb1,H2-Q7	5/70
2_Member	KEGG Pathway	mmu05140	Leishmaniasis - Mus musculus (house mouse)	-3.65829	-1.037	14961,14969,14998,14999,17970	H2-Ab1,H2-Eb1,H2-DMa,H2-DMb1,Ncf2	5/70
2_Member	GO Biological Processes	GO:0045785	positive regulation of cell adhesion	-3.65157	-1.037	14114,14961,14969,14998,14999,16149,18793,21813,26365,26887,27205,55985,94214	Fbln1,H2-Ab1,H2-Eb1,H2-DMa,H2-DMb1,Cd74,Plaur,Tgfbr2,Ceacam1,Chst4,Podxl,Cxcl13,Spock2	13/518
2_Member	GO Biological Processes	GO:0016064	immunoglobulin mediated immune response	-3.42066	-0.853	14961,14969,14998,14999,16149,69583	H2-Ab1,H2-Eb1,H2-DMa,H2-DMb1,Cd74,Tnfsf13	6/121
2_Member	GO Biological Processes	GO:0019882	antigen processing and presentation	-3.42066	-0.853	14961,14969,14998,14999,15018,16149	H2-Ab1,H2-Eb1,H2-DMa,H2-DMb1,H2-Q7,Cd74	6/121
2_Member	KEGG Pathway	mmu05320	Autoimmune thyroid disease - Mus musculus (house mouse)	-3.41277	-0.853	14961,14969,14998,14999,15018	H2-Ab1,H2-Eb1,H2-DMa,H2-DMb1,H2-Q7	5/79
2_Member	GO Biological Processes	GO:0019724	B cell mediated immunity	-3.32682	-0.775	14961,14969,14998,14999,16149,69583	H2-Ab1,H2-Eb1,H2-DMa,H2-DMb1,Cd74,Tnfsf13	6/126
2_Member	KEGG Pathway	mmu05323	Rheumatoid arthritis - Mus musculus (house mouse)	-3.2198	-0.685	14961,14969,14998,14999,69583	H2-Ab1,H2-Eb1,H2-DMa,H2-DMb1,Tnfsf13	5/87
2_Member	KEGG Pathway	mmu05416	Viral myocarditis - Mus musculus (house mouse)	-3.19711	-0.67	14961,14969,14998,14999,15018	H2-Ab1,H2-Eb1,H2-DMa,H2-DMb1,H2-Q7	5/88
2_Member	GO Biological Processes	GO:1903037	regulation of leukocyte cell-cell adhesion	-3.06187	-0.573	11540,14961,14969,14998,14999,16149,21813,26365,26887,94185	Adora2a,H2-Ab1,H2-Eb1,H2-DMa,H2-DMb1,Cd74,Tgfbr2,Ceacam1,Chst4,Tnfrsf21	10/382
2_Member	KEGG Pathway	mmu04659	Th17 cell differentiation - Mus musculus (house mouse)	-2.85142	-0.383	14961,14969,14998,14999,21813	H2-Ab1,H2-Eb1,H2-DMa,H2-DMb1,Tgfbr2	5/105
2_Member	GO Biological Processes	GO:0002694	regulation of leukocyte activation	-2.76398	-0.321	11540,14456,14961,14969,14998,14999,16149,18159,21813,26365,52065,69583,94185	Adora2a,Gas6,H2-Ab1,H2-Eb1,H2-DMa,H2-DMb1,Cd74,Nppc,Tgfbr2,Ceacam1,Mfhas1,Tnfsf13,Tnfrsf21	13/646
2_Member	KEGG Pathway	mmu05145	Toxoplasmosis - Mus musculus (house mouse)	-2.762	-0.321	14961,14969,14998,14999,16775	H2-Ab1,H2-Eb1,H2-DMa,H2-DMb1,Lama4	5/110
2_Member	GO Biological Processes	GO:0051085	chaperone cofactor-dependent protein refolding	-2.70679	-0.284	14998,14999,16149	H2-DMa,H2-DMb1,Cd74	3/32
2_Member	KEGG Pathway	mmu05152	Tuberculosis - Mus musculus (house mouse)	-2.53087	-0.164	12322,14961,14969,14998,14999,16149	Camk2a,H2-Ab1,H2-Eb1,H2-DMa,H2-DMb1,Cd74	6/180
2_Member	GO Biological Processes	GO:0051084	'de novo' post-translational protein folding	-2.52423	-0.164	14998,14999,16149	H2-DMa,H2-DMb1,Cd74	3/37
2_Member	KEGG Pathway	mmu04145	Phagosome - Mus musculus (house mouse)	-2.50718	-0.164	14961,14969,14998,14999,15018,17970	H2-Ab1,H2-Eb1,H2-DMa,H2-DMb1,H2-Q7,Ncf2	6/182
2_Member	KEGG Pathway	mmu04514	Cell adhesion molecules - Mus musculus (house mouse)	-2.50718	-0.164	14961,14969,14998,14999,15018,269116	H2-Ab1,H2-Eb1,H2-DMa,H2-DMb1,H2-Q7,Nfasc	6/182
2_Member	GO Biological Processes	GO:0051249	regulation of lymphocyte activation	-2.5018	-0.164	11540,14456,14961,14969,14998,14999,16149,21813,26365,69583,94185	Adora2a,Gas6,H2-Ab1,H2-Eb1,H2-DMa,H2-DMb1,Cd74,Tgfbr2,Ceacam1,Tnfsf13,Tnfrsf21	11/532
2_Member	GO Biological Processes	GO:0006458	'de novo' protein folding	-2.49099	-0.163	14998,14999,16149	H2-DMa,H2-DMb1,Cd74	3/38
2_Member	GO Biological Processes	GO:0050863	regulation of T cell activation	-2.4682	-0.15	11540,14961,14969,14998,14999,16149,21813,26365,94185	Adora2a,H2-Ab1,H2-Eb1,H2-DMa,H2-DMb1,Cd74,Tgfbr2,Ceacam1,Tnfrsf21	9/386
2_Member	GO Biological Processes	GO:0050865	regulation of cell activation	-2.45298	-0.145	11540,14456,14961,14969,14998,14999,16149,18159,21813,26365,52065,69583,94185	Adora2a,Gas6,H2-Ab1,H2-Eb1,H2-DMa,H2-DMb1,Cd74,Nppc,Tgfbr2,Ceacam1,Mfhas1,Tnfsf13,Tnfrsf21	13/702
2_Member	GO Biological Processes	GO:0002696	positive regulation of leukocyte activation	-2.30516	-0.051	14456,14961,14969,14998,14999,16149,18159,21813,69583	Gas6,H2-Ab1,H2-Eb1,H2-DMa,H2-DMb1,Cd74,Nppc,Tgfbr2,Tnfsf13	9/409
2_Member	GO Biological Processes	GO:0002440	production of molecular mediator of immune response	-2.30157	-0.051	12363,14456,14961,14969,14998,14999,69583	Casp4,Gas6,H2-Ab1,H2-Eb1,H2-DMa,H2-DMb1,Tnfsf13	7/266
2_Member	KEGG Pathway	mmu04658	Th1 and Th2 cell differentiation - Mus musculus (house mouse)	-2.29858	-0.051	14961,14969,14998,14999	H2-Ab1,H2-Eb1,H2-DMa,H2-DMb1	4/88
2_Member	GO Biological Processes	GO:0002449	lymphocyte mediated immunity	-2.28692	-0.045	14961,14969,14998,14999,16149,69583	H2-Ab1,H2-Eb1,H2-DMa,H2-DMb1,Cd74,Tnfsf13	6/202
2_Member	GO Biological Processes	GO:0051251	positive regulation of lymphocyte activation	-2.24813	-0.025	14456,14961,14969,14998,14999,16149,21813,69583	Gas6,H2-Ab1,H2-Eb1,H2-DMa,H2-DMb1,Cd74,Tgfbr2,Tnfsf13	8/343
2_Member	KEGG Pathway	mmu04640	Hematopoietic cell lineage - Mus musculus (house mouse)	-2.19767	0	14961,14969,14998,14999	H2-Ab1,H2-Eb1,H2-DMa,H2-DMb1	4/94
2_Member	GO Biological Processes	GO:1903039	positive regulation of leukocyte cell-cell adhesion	-2.19114	0	14961,14969,14998,14999,16149,21813,26887	H2-Ab1,H2-Eb1,H2-DMa,H2-DMb1,Cd74,Tgfbr2,Chst4	7/279
2_Member	GO Biological Processes	GO:0050867	positive regulation of cell activation	-2.16095	0	14456,14961,14969,14998,14999,16149,18159,21813,69583	Gas6,H2-Ab1,H2-Eb1,H2-DMa,H2-DMb1,Cd74,Nppc,Tgfbr2,Tnfsf13	9/431
2_Member	GO Biological Processes	GO:0002460	adaptive immune response based on somatic recombination of immune receptors built from immunoglobulin superfamily domains	-2.13918	0	14961,14969,14998,14999,16149,69583	H2-Ab1,H2-Eb1,H2-DMa,H2-DMb1,Cd74,Tnfsf13	6/217
3_Summary	GO Biological Processes	GO:0007015	actin filament organization	-3.70976	-1.066	12363,12808,18175,19130,20259,54418,74492,108100,227753,13824,330267,104027,320827	Casp4,Cobl,Nrap,Prox1,Scin,Fmn2,Kbtbd13,Baiap2,Gsn,Epb41l4a,Thsd7a,Synpo,Cracd	13/-
3_Member	GO Biological Processes	GO:0007015	actin filament organization	-3.70976	-1.066	12363,12808,18175,19130,20259,54418,74492,108100,227753	Casp4,Cobl,Nrap,Prox1,Scin,Fmn2,Kbtbd13,Baiap2,Gsn	9/257
3_Member	GO Biological Processes	GO:0030036	actin cytoskeleton organization	-2.5645	-0.172	12363,12808,13824,18175,19130,20259,54418,74492,108100,227753,330267	Casp4,Cobl,Epb41l4a,Nrap,Prox1,Scin,Fmn2,Kbtbd13,Baiap2,Gsn,Thsd7a	11/522
3_Member	GO Biological Processes	GO:1902905	positive regulation of supramolecular fiber organization	-2.50718	-0.164	19130,20259,104027,108100,227753,320827	Prox1,Scin,Synpo,Baiap2,Gsn,Cracd	6/182
3_Member	GO Biological Processes	GO:0051495	positive regulation of cytoskeleton organization	-2.32871	-0.053	19130,20259,104027,108100,227753,320827	Prox1,Scin,Synpo,Baiap2,Gsn,Cracd	6/198
3_Member	GO Biological Processes	GO:0030029	actin filament-based process	-2.25093	-0.025	12363,12808,13824,18175,19130,20259,54418,74492,108100,227753,330267	Casp4,Cobl,Epb41l4a,Nrap,Prox1,Scin,Fmn2,Kbtbd13,Baiap2,Gsn,Thsd7a	11/575
3_Member	GO Biological Processes	GO:0008154	actin polymerization or depolymerization	-2.08444	0	12808,20259,227753	Cobl,Scin,Gsn	3/53
3_Member	GO Biological Processes	GO:0030834	regulation of actin filament depolymerization	-2.04017	0	20259,227753,320827	Scin,Gsn,Cracd	3/55
4_Summary	GO Biological Processes	GO:0010752	regulation of cGMP-mediated signaling	-3.61429	-1.01	18159,18160,241489,20287,107221	Nppc,Npr1,Pde11a,Sct,Ffar4	5/-
4_Member	GO Biological Processes	GO:0010752	regulation of cGMP-mediated signaling	-3.61429	-1.01	18159,18160,241489	Nppc,Npr1,Pde11a	3/16
4_Member	GO Biological Processes	GO:0043949	regulation of cAMP-mediated signaling	-2.20388	0	20287,107221,241489	Sct,Ffar4,Pde11a	3/48
5_Summary	GO Biological Processes	GO:0050878	regulation of body fluid levels	-3.5349	-0.94	11540,12306,14114,14456,18793,20287,21788,21789,26365,26570,66854	Adora2a,Anxa2,Fbln1,Gas6,Plaur,Sct,Tfpi,Tfpi2,Ceacam1,Slc7a11,Trim35	11/-
5_Member	GO Biological Processes	GO:0050878	regulation of body fluid levels	-3.5349	-0.94	11540,12306,14114,14456,18793,20287,21788,21789,26365,26570	Adora2a,Anxa2,Fbln1,Gas6,Plaur,Sct,Tfpi,Tfpi2,Ceacam1,Slc7a11	10/332
5_Member	GO Biological Processes	GO:0007596	blood coagulation	-2.5656	-0.172	14114,14456,21788,21789,26570	Fbln1,Gas6,Tfpi,Tfpi2,Slc7a11	5/122
5_Member	GO Biological Processes	GO:0050817	coagulation	-2.5656	-0.172	14114,14456,21788,21789,26570	Fbln1,Gas6,Tfpi,Tfpi2,Slc7a11	5/122
5_Member	GO Biological Processes	GO:0007599	hemostasis	-2.52007	-0.164	14114,14456,21788,21789,26570	Fbln1,Gas6,Tfpi,Tfpi2,Slc7a11	5/125
5_Member	GO Biological Processes	GO:0033032	regulation of myeloid cell apoptotic process	-2.49099	-0.163	14456,26570,66854	Gas6,Slc7a11,Trim35	3/38
6_Summary	GO Biological Processes	GO:0048146	positive regulation of fibroblast proliferation	-3.41277	-0.853	12306,14114,14456,16149,18781,19130,227753,243262	Anxa2,Fbln1,Gas6,Cd74,Pla2g2c,Prox1,Gsn,Oas1f	8/-
6_Member	GO Biological Processes	GO:0048146	positive regulation of fibroblast proliferation	-3.41277	-0.853	12306,14114,14456,16149,18781	Anxa2,Fbln1,Gas6,Cd74,Pla2g2c	5/79
6_Member	GO Biological Processes	GO:0048525	negative regulation of viral process	-2.74468	-0.31	14114,16149,19130,227753,243262	Fbln1,Cd74,Prox1,Gsn,Oas1f	5/111
6_Member	GO Biological Processes	GO:0048145	regulation of fibroblast proliferation	-2.50518	-0.164	12306,14114,14456,16149,18781	Anxa2,Fbln1,Gas6,Cd74,Pla2g2c	5/126
7_Summary	GO Biological Processes	GO:0034341	response to type II interferon	-3.16846	-0.657	12322,14961,14969,15018,16149,227753	Camk2a,H2-Ab1,H2-Eb1,H2-Q7,Cd74,Gsn	6/-
7_Member	GO Biological Processes	GO:0034341	response to type II interferon	-3.16846	-0.657	12322,14961,14969,15018,16149,227753	Camk2a,H2-Ab1,H2-Eb1,H2-Q7,Cd74,Gsn	6/135
7_Member	GO Biological Processes	GO:0071346	cellular response to type II interferon	-2.0169	0	12322,14961,15018,227753	Camk2a,H2-Ab1,H2-Q7,Gsn	4/106
8_Summary	GO Biological Processes	GO:0050778	positive regulation of immune response	-3.15878	-0.655	14961,14998,14999,15018,16149,18159,19695,52065,53791,66166,69583,94185,242594,243262	H2-Ab1,H2-DMa,H2-DMb1,H2-Q7,Cd74,Nppc,Reg3g,Mfhas1,Tlr5,S100a14,Tnfsf13,Tnfrsf21,Fyb2,Oas1f	14/-
8_Member	GO Biological Processes	GO:0050778	positive regulation of immune response	-3.15878	-0.655	14961,14998,14999,15018,16149,18159,19695,52065,53791,66166,69583,94185,242594,243262	H2-Ab1,H2-DMa,H2-DMb1,H2-Q7,Cd74,Nppc,Reg3g,Mfhas1,Tlr5,S100a14,Tnfsf13,Tnfrsf21,Fyb2,Oas1f	14/660
8_Member	GO Biological Processes	GO:0002221	pattern recognition receptor signaling pathway	-2.00294	0	19695,53791,66166,243262	Reg3g,Tlr5,S100a14,Oas1f	4/107
9_Summary	GO Biological Processes	GO:1903035	negative regulation of response to wounding	-3.06691	-0.573	12306,18489,19695,21788,26365,18793	Anxa2,Reg3b,Reg3g,Tfpi,Ceacam1,Plaur	6/-
9_Member	GO Biological Processes	GO:1903035	negative regulation of response to wounding	-3.06691	-0.573	12306,18489,19695,21788,26365	Anxa2,Reg3b,Reg3g,Tfpi,Ceacam1	5/94
9_Member	GO Biological Processes	GO:0030193	regulation of blood coagulation	-2.65698	-0.241	12306,18793,21788,26365	Anxa2,Plaur,Tfpi,Ceacam1	4/70
9_Member	GO Biological Processes	GO:1900046	regulation of hemostasis	-2.61221	-0.202	12306,18793,21788,26365	Anxa2,Plaur,Tfpi,Ceacam1	4/72
9_Member	GO Biological Processes	GO:0050818	regulation of coagulation	-2.54764	-0.164	12306,18793,21788,26365	Anxa2,Plaur,Tfpi,Ceacam1	4/75
9_Member	GO Biological Processes	GO:1903034	regulation of response to wounding	-2.51898	-0.164	12306,18489,18793,19695,21788,26365	Anxa2,Reg3b,Plaur,Reg3g,Tfpi,Ceacam1	6/181
9_Member	GO Biological Processes	GO:0061041	regulation of wound healing	-2.36369	-0.074	12306,18793,19695,21788,26365	Anxa2,Plaur,Reg3g,Tfpi,Ceacam1	5/136
9_Member	GO Biological Processes	GO:0030195	negative regulation of blood coagulation	-2.33814	-0.058	12306,21788,26365	Anxa2,Tfpi,Ceacam1	3/43
9_Member	GO Biological Processes	GO:1900047	negative regulation of hemostasis	-2.30994	-0.051	12306,21788,26365	Anxa2,Tfpi,Ceacam1	3/44
9_Member	GO Biological Processes	GO:0050819	negative regulation of coagulation	-2.25562	-0.025	12306,21788,26365	Anxa2,Tfpi,Ceacam1	3/46
10_Summary	GO Biological Processes	GO:0045685	regulation of glial cell differentiation	-3.00535	-0.523	11484,12156,94185,107503,235402,104156	Aspa,Bmp2,Tnfrsf21,Atf5,Lingo1,Etv5	6/-
10_Member	GO Biological Processes	GO:0045685	regulation of glial cell differentiation	-3.00535	-0.523	11484,12156,94185,107503,235402	Aspa,Bmp2,Tnfrsf21,Atf5,Lingo1	5/97
10_Member	GO Biological Processes	GO:0014013	regulation of gliogenesis	-2.29759	-0.051	11484,12156,104156,107503,235402	Aspa,Bmp2,Etv5,Atf5,Lingo1	5/141
11_Summary	GO Biological Processes	GO:0002690	positive regulation of leukocyte chemotaxis	-2.83314	-0.372	14456,16149,55985,66166,227541,12363,19695,52065,53791,107753,243262,12156,14114,19130,21813,27205,269016	Gas6,Cd74,Cxcl13,S100a14,Camk1d,Casp4,Reg3g,Mfhas1,Tlr5,Lgals2,Oas1f,Bmp2,Fbln1,Prox1,Tgfbr2,Podxl,Sh3rf2	17/-
11_Member	GO Biological Processes	GO:0002690	positive regulation of leukocyte chemotaxis	-2.83314	-0.372	14456,16149,55985,66166,227541	Gas6,Cd74,Cxcl13,S100a14,Camk1d	5/106
11_Member	GO Biological Processes	GO:0071624	positive regulation of granulocyte chemotaxis	-2.70679	-0.284	16149,66166,227541	Cd74,S100a14,Camk1d	3/32
11_Member	GO Biological Processes	GO:0002688	regulation of leukocyte chemotaxis	-2.40479	-0.101	14456,16149,55985,66166,227541	Gas6,Cd74,Cxcl13,S100a14,Camk1d	5/133
11_Member	GO Biological Processes	GO:0032103	positive regulation of response to external stimulus	-2.31237	-0.051	12363,14456,16149,19695,52065,53791,55985,66166,107753,227541,243262	Casp4,Gas6,Cd74,Reg3g,Mfhas1,Tlr5,Cxcl13,S100a14,Lgals2,Camk1d,Oas1f	11/564
11_Member	GO Biological Processes	GO:0030335	positive regulation of cell migration	-2.1437	0	12156,14114,14456,16149,19130,21813,27205,55985,66166,227541,269016	Bmp2,Fbln1,Gas6,Cd74,Prox1,Tgfbr2,Podxl,Cxcl13,S100a14,Camk1d,Sh3rf2	11/595
11_Member	GO Biological Processes	GO:0050921	positive regulation of chemotaxis	-2.08148	0	14456,16149,55985,66166,227541	Gas6,Cd74,Cxcl13,S100a14,Camk1d	5/159
11_Member	GO Biological Processes	GO:2000147	positive regulation of cell motility	-2.00749	0	12156,14114,14456,16149,19130,21813,27205,55985,66166,227541,269016	Bmp2,Fbln1,Gas6,Cd74,Prox1,Tgfbr2,Podxl,Cxcl13,S100a14,Camk1d,Sh3rf2	11/622
12_Summary	GO Biological Processes	GO:0048704	embryonic skeletal system morphogenesis	-2.762	-0.321	15412,21813,103889,107587,212712,18159,622473,12156,278507	Hoxb4,Tgfbr2,Hoxb2,Osr2,Satb2,Nppc,Ripply1,Bmp2,Wfikkn2	9/-
12_Member	GO Biological Processes	GO:0048704	embryonic skeletal system morphogenesis	-2.762	-0.321	15412,21813,103889,107587,212712	Hoxb4,Tgfbr2,Hoxb2,Osr2,Satb2	5/110
12_Member	GO Biological Processes	GO:0048705	skeletal system morphogenesis	-2.35498	-0.07	15412,18159,21813,103889,107587,212712,622473	Hoxb4,Nppc,Tgfbr2,Hoxb2,Osr2,Satb2,Ripply1	7/260
12_Member	GO Biological Processes	GO:0002062	chondrocyte differentiation	-2.24715	-0.025	12156,18159,21813,107587	Bmp2,Nppc,Tgfbr2,Osr2	4/91
12_Member	GO Biological Processes	GO:0048706	embryonic skeletal system development	-2.20971	0	15412,21813,103889,107587,212712	Hoxb4,Tgfbr2,Hoxb2,Osr2,Satb2	5/148
12_Member	GO Biological Processes	GO:0060348	bone development	-2.102	0	12156,15412,18159,21813,107587,622473	Bmp2,Hoxb4,Nppc,Tgfbr2,Osr2,Ripply1	6/221
12_Member	GO Biological Processes	GO:0060021	roof of mouth development	-2.08911	0	21813,107587,212712,278507	Tgfbr2,Osr2,Satb2,Wfikkn2	4/101
13_Summary	GO Biological Processes	GO:0032102	negative regulation of response to external stimulus	-2.47692	-0.154	11540,12306,18489,19695,21788,26365,52065,55985,107221,243262,12156,12363,26887,53791,227541	Adora2a,Anxa2,Reg3b,Reg3g,Tfpi,Ceacam1,Mfhas1,Cxcl13,Ffar4,Oas1f,Bmp2,Casp4,Chst4,Tlr5,Camk1d	15/-
13_Member	GO Biological Processes	GO:0032102	negative regulation of response to external stimulus	-2.47692	-0.154	11540,12306,18489,19695,21788,26365,52065,55985,107221,243262	Adora2a,Anxa2,Reg3b,Reg3g,Tfpi,Ceacam1,Mfhas1,Cxcl13,Ffar4,Oas1f	10/459
13_Member	GO Biological Processes	GO:0006954	inflammatory response	-2.38148	-0.087	11540,12156,12363,18489,19695,26887,52065,53791,55985,107221,227541	Adora2a,Bmp2,Casp4,Reg3b,Reg3g,Chst4,Mfhas1,Tlr5,Cxcl13,Ffar4,Camk1d	11/552
13_Member	GO Biological Processes	GO:0031348	negative regulation of defense response	-2.00443	0	11540,18489,19695,26365,52065,107221,243262	Adora2a,Reg3b,Reg3g,Ceacam1,Mfhas1,Ffar4,Oas1f	7/303
14_Summary	GO Biological Processes	GO:0032692	negative regulation of interleukin-1 production	-2.4587	-0.146	14456,26365,107221,12156,14114,16149,52065,244882,11540,27205,94185,19130,26570	Gas6,Ceacam1,Ffar4,Bmp2,Fbln1,Cd74,Mfhas1,Tnfaip8l3,Adora2a,Podxl,Tnfrsf21,Prox1,Slc7a11	13/-
14_Member	GO Biological Processes	GO:0032692	negative regulation of interleukin-1 production	-2.4587	-0.146	14456,26365,107221	Gas6,Ceacam1,Ffar4	3/39
14_Member	GO Biological Processes	GO:0070372	regulation of ERK1 and ERK2 cascade	-2.31609	-0.051	12156,14114,14456,16149,26365,52065,107221,244882	Bmp2,Fbln1,Gas6,Cd74,Ceacam1,Mfhas1,Ffar4,Tnfaip8l3	8/334
14_Member	GO Biological Processes	GO:0022408	negative regulation of cell-cell adhesion	-2.18693	0	11540,12156,16149,26365,27205,94185	Adora2a,Bmp2,Cd74,Ceacam1,Podxl,Tnfrsf21	6/212
14_Member	GO Biological Processes	GO:0010565	regulation of cellular ketone metabolic process	-2.03757	0	12156,16149,19130,26365,26570	Bmp2,Cd74,Prox1,Ceacam1,Slc7a11	5/163
15_Summary	GO Biological Processes	GO:0007612	learning	-2.38247	-0.087	15572,19088,20287,26570,104027,232333	Elavl4,Prkar2b,Sct,Slc7a11,Synpo,Slc6a1	6/-
15_Member	GO Biological Processes	GO:0007612	learning	-2.38247	-0.087	15572,19088,20287,26570,104027,232333	Elavl4,Prkar2b,Sct,Slc7a11,Synpo,Slc6a1	6/193
16_Summary	GO Biological Processes	GO:0006029	proteoglycan metabolic process	-2.28121	-0.043	12156,15476,94214,319901	Bmp2,Hs3st1,Spock2,Dsel	4/-
16_Member	GO Biological Processes	GO:0006029	proteoglycan metabolic process	-2.28121	-0.043	12156,15476,94214,319901	Bmp2,Hs3st1,Spock2,Dsel	4/89
17_Summary	WikiPathways	WP385	Myometrial relaxation and contraction pathways	-2.19757	0	12322,14915,16010,19088,107503	Camk2a,Guca2a,Igfbp4,Prkar2b,Atf5	5/-
17_Member	WikiPathways	WP385	Myometrial relaxation and contraction pathways	-2.19757	0	12322,14915,16010,19088,107503	Camk2a,Guca2a,Igfbp4,Prkar2b,Atf5	5/149
18_Summary	GO Biological Processes	GO:0015833	peptide transport	-2.03101	0	26570,52793,106347,107221	Slc7a11,Fam3b,Ildr1,Ffar4	4/-
18_Member	GO Biological Processes	GO:0015833	peptide transport	-2.03101	0	26570,52793,106347,107221	Slc7a11,Fam3b,Ildr1,Ffar4	4/105

## Sheet: C7
GroupID	Category	Term	Description	LogP	Log(q-value)	Genes	Symbols	InTerm_InList
1_Summary	GO Biological Processes	GO:0048704	embryonic skeletal system morphogenesis	-5.34068	-1.074	15410,15413,15414,15415,15416,15417,24136,16372	Hoxb3,Hoxb5,Hoxb6,Hoxb7,Hoxb8,Hoxb9,Zeb2,Irx2	8/-
1_Member	GO Biological Processes	GO:0048704	embryonic skeletal system morphogenesis	-5.34068	-1.074	15410,15413,15414,15415,15416,15417	Hoxb3,Hoxb5,Hoxb6,Hoxb7,Hoxb8,Hoxb9	6/110
1_Member	GO Biological Processes	GO:0048706	embryonic skeletal system development	-4.60293	-0.733	15410,15413,15414,15415,15416,15417	Hoxb3,Hoxb5,Hoxb6,Hoxb7,Hoxb8,Hoxb9	6/148
1_Member	GO Biological Processes	GO:0009952	anterior/posterior pattern specification	-4.52219	-0.733	15410,15413,15414,15415,15416,15417,24136	Hoxb3,Hoxb5,Hoxb6,Hoxb7,Hoxb8,Hoxb9,Zeb2	7/227
1_Member	GO Biological Processes	GO:0003002	regionalization	-3.60198	-0.29	15410,15413,15414,15415,15416,15417,16372,24136	Hoxb3,Hoxb5,Hoxb6,Hoxb7,Hoxb8,Hoxb9,Irx2,Zeb2	8/424
1_Member	GO Biological Processes	GO:0007389	pattern specification process	-3.31612	-0.129	15410,15413,15414,15415,15416,15417,16372,24136	Hoxb3,Hoxb5,Hoxb6,Hoxb7,Hoxb8,Hoxb9,Irx2,Zeb2	8/468
1_Member	GO Biological Processes	GO:0048705	skeletal system morphogenesis	-3.26565	-0.113	15410,15413,15414,15415,15416,15417	Hoxb3,Hoxb5,Hoxb6,Hoxb7,Hoxb8,Hoxb9	6/260
1_Member	GO Biological Processes	GO:0048562	embryonic organ morphogenesis	-2.72606	0	15410,15413,15414,15415,15416,15417	Hoxb3,Hoxb5,Hoxb6,Hoxb7,Hoxb8,Hoxb9	6/331
1_Member	GO Biological Processes	GO:0048598	embryonic morphogenesis	-2.45137	0	15410,15413,15414,15415,15416,15417,16372,24136	Hoxb3,Hoxb5,Hoxb6,Hoxb7,Hoxb8,Hoxb9,Irx2,Zeb2	8/641
2_Summary	GO Biological Processes	GO:0006821	chloride transport	-4.32423	-0.66	14401,57385,59033,101772,216225	Gabrb2,P2ry4,Slc4a8,Ano1,Slc5a8	5/-
2_Member	GO Biological Processes	GO:0006821	chloride transport	-4.32423	-0.66	14401,57385,59033,101772,216225	Gabrb2,P2ry4,Slc4a8,Ano1,Slc5a8	5/101
2_Member	GO Biological Processes	GO:0006820	monoatomic anion transport	-3.77358	-0.309	14401,57385,59033,101772,216225	Gabrb2,P2ry4,Slc4a8,Ano1,Slc5a8	5/132
2_Member	GO Biological Processes	GO:0015698	inorganic anion transport	-3.71304	-0.309	14401,57385,59033,101772,216225	Gabrb2,P2ry4,Slc4a8,Ano1,Slc5a8	5/136
2_Member	GO Biological Processes	GO:0098661	inorganic anion transmembrane transport	-3.67242	-0.309	14401,59033,101772,216225	Gabrb2,Slc4a8,Ano1,Slc5a8	4/75
2_Member	GO Biological Processes	GO:1902476	chloride transmembrane transport	-2.90898	0	14401,59033,101772	Gabrb2,Slc4a8,Ano1	3/54
2_Member	GO Biological Processes	GO:0098656	monoatomic anion transmembrane transport	-2.65761	0	14401,59033,101772	Gabrb2,Slc4a8,Ano1	3/66
3_Summary	GO Biological Processes	GO:0090205	positive regulation of cholesterol metabolic process	-4.07691	-0.509	11307,13884,14164,21333	Abcg1,Ces1c,Fgf1,Tac1	4/-
3_Member	GO Biological Processes	GO:0090205	positive regulation of cholesterol metabolic process	-4.07691	-0.509	11307,13884,14164	Abcg1,Ces1c,Fgf1	3/22
3_Member	GO Biological Processes	GO:0045940	positive regulation of steroid metabolic process	-3.32431	-0.129	11307,13884,14164	Abcg1,Ces1c,Fgf1	3/39
3_Member	GO Biological Processes	GO:0090181	regulation of cholesterol metabolic process	-3.11248	0	11307,13884,14164	Abcg1,Ces1c,Fgf1	3/46
3_Member	GO Biological Processes	GO:0050810	regulation of steroid biosynthetic process	-2.30444	0	11307,13884,14164	Abcg1,Ces1c,Fgf1	3/88
3_Member	GO Biological Processes	GO:0032370	positive regulation of lipid transport	-2.02659	0	11307,13884,21333	Abcg1,Ces1c,Tac1	3/111
4_Summary	GO Biological Processes	GO:0050878	regulation of body fluid levels	-3.49578	-0.229	14161,15484,18011,21333,101772,108101,217847,14164,76509,19716	Fga,Hsd11b2,Neurl1a,Tac1,Ano1,Fermt3,Serpina10,Fgf1,Plet1,Bex1	10/-
4_Member	GO Biological Processes	GO:0050878	regulation of body fluid levels	-3.49578	-0.229	14161,15484,18011,21333,101772,108101,217847	Fga,Hsd11b2,Neurl1a,Tac1,Ano1,Fermt3,Serpina10	7/332
4_Member	GO Biological Processes	GO:0042060	wound healing	-2.3571	0	14161,14164,76509,108101,217847	Fga,Fgf1,Plet1,Fermt3,Serpina10	5/274
4_Member	GO Biological Processes	GO:0009611	response to wounding	-2.25975	0	14161,14164,19716,76509,108101,217847	Fga,Fgf1,Bex1,Plet1,Fermt3,Serpina10	6/412
5_Summary	GO Biological Processes	GO:0019233	sensory perception of pain	-3.0855	0	15416,15874,21333,101772,18383	Hoxb8,Iapp,Tac1,Ano1,Tnfrsf11b	5/-
5_Member	GO Biological Processes	GO:0019233	sensory perception of pain	-3.0855	0	15416,15874,21333,101772	Hoxb8,Iapp,Tac1,Ano1	4/107
5_Member	GO Biological Processes	GO:0045638	negative regulation of myeloid cell differentiation	-2.16261	0	15416,15874,18383	Hoxb8,Iapp,Tnfrsf11b	3/99
6_Summary	GO Biological Processes	GO:0043405	regulation of MAP kinase activity	-2.93034	0	13491,14164,19735,24136,674895,14161,15874,21858	Drd4,Fgf1,Rgs2,Zeb2,Nek10,Fga,Iapp,Timp2	8/-
6_Member	GO Biological Processes	GO:0043405	regulation of MAP kinase activity	-2.93034	0	13491,14164,19735,24136,674895	Drd4,Fgf1,Rgs2,Zeb2,Nek10	5/202
6_Member	GO Biological Processes	GO:0043406	positive regulation of MAP kinase activity	-2.74802	0	13491,14164,24136,674895	Drd4,Fgf1,Zeb2,Nek10	4/132
6_Member	GO Biological Processes	GO:0043410	positive regulation of MAPK cascade	-2.30019	0	13491,14161,14164,15874,21858,24136,674895	Drd4,Fga,Fgf1,Iapp,Timp2,Zeb2,Nek10	7/537
6_Member	GO Biological Processes	GO:0071902	positive regulation of protein serine/threonine kinase activity	-2.06909	0	13491,14164,24136,674895	Drd4,Fgf1,Zeb2,Nek10	4/205
6_Member	GO Biological Processes	GO:0043408	regulation of MAPK cascade	-2.06407	0	13491,14161,14164,15874,19735,21858,24136,674895	Drd4,Fga,Fgf1,Iapp,Rgs2,Timp2,Zeb2,Nek10	8/746
7_Summary	KEGG Pathway	mmu05150	Staphylococcus aureus infection - Mus musculus (house mouse)	-2.79699	0	14960,211924,100041890,100505096	H2-Aa,Dsg1c,Defa32,Defa33	4/-
7_Member	KEGG Pathway	mmu05150	Staphylococcus aureus infection - Mus musculus (house mouse)	-2.79699	0	14960,211924,100041890,100505096	H2-Aa,Dsg1c,Defa32,Defa33	4/128
8_Summary	Reactome Gene Sets	R-MMU-388396	GPCR downstream signalling	-2.77952	0	13491,14764,15874,19734,19735,21333,57385,243270,14401,320343,59033	Drd4,Ptgdr2,Iapp,Rgs16,Rgs2,Tac1,P2ry4,Hcar1,Gabrb2,Lypd6,Slc4a8	11/-
8_Member	Reactome Gene Sets	R-MMU-388396	GPCR downstream signalling	-2.77952	0	13491,14764,15874,19734,19735,21333,57385,243270	Drd4,Ptgdr2,Iapp,Rgs16,Rgs2,Tac1,P2ry4,Hcar1	8/567
8_Member	Reactome Gene Sets	R-MMU-372790	Signaling by GPCR	-2.62217	0	13491,14764,15874,19734,19735,21333,57385,243270	Drd4,Ptgdr2,Iapp,Rgs16,Rgs2,Tac1,P2ry4,Hcar1	8/601
8_Member	KEGG Pathway	mmu04080	Neuroactive ligand-receptor interaction - Mus musculus (house mouse)	-2.36896	0	13491,14401,15874,21333,57385,320343	Drd4,Gabrb2,Iapp,Tac1,P2ry4,Lypd6	6/391
8_Member	Reactome Gene Sets	R-MMU-418594	G alpha (i) signalling events	-2.3571	0	13491,14764,19734,57385,243270	Drd4,Ptgdr2,Rgs16,P2ry4,Hcar1	5/274
8_Member	Reactome Gene Sets	R-MMU-500792	GPCR ligand binding	-2.35291	0	13491,14764,15874,21333,57385,243270	Drd4,Ptgdr2,Iapp,Tac1,P2ry4,Hcar1	6/394
8_Member	Reactome Gene Sets	R-MMU-373076	Class A/1 (Rhodopsin-like receptors)	-2.15159	0	13491,14764,21333,57385,243270	Drd4,Ptgdr2,Tac1,P2ry4,Hcar1	5/307
8_Member	GO Biological Processes	GO:0046928	regulation of neurotransmitter secretion	-2.11532	0	13491,57385,59033	Drd4,P2ry4,Slc4a8	3/103
9_Summary	GO Biological Processes	GO:2000027	regulation of animal organ morphogenesis	-2.77229	0	14164,15415,18383,22409	Fgf1,Hoxb7,Tnfrsf11b,Wnt10a	4/-
9_Member	GO Biological Processes	GO:2000027	regulation of animal organ morphogenesis	-2.77229	0	14164,15415,18383,22409	Fgf1,Hoxb7,Tnfrsf11b,Wnt10a	4/130
10_Summary	GO Biological Processes	GO:0072078	nephron tubule morphogenesis	-2.49956	0	14164,16372,381157	Fgf1,Irx2,Greb1l	3/-
10_Member	GO Biological Processes	GO:0072078	nephron tubule morphogenesis	-2.49956	0	14164,16372,381157	Fgf1,Irx2,Greb1l	3/75
10_Member	GO Biological Processes	GO:0072088	nephron epithelium morphogenesis	-2.46724	0	14164,16372,381157	Fgf1,Irx2,Greb1l	3/77
10_Member	GO Biological Processes	GO:0072028	nephron morphogenesis	-2.43582	0	14164,16372,381157	Fgf1,Irx2,Greb1l	3/79
10_Member	GO Biological Processes	GO:0061333	renal tubule morphogenesis	-2.40525	0	14164,16372,381157	Fgf1,Irx2,Greb1l	3/81
10_Member	GO Biological Processes	GO:0072080	nephron tubule development	-2.29076	0	14164,16372,381157	Fgf1,Irx2,Greb1l	3/89
10_Member	GO Biological Processes	GO:0061326	renal tubule development	-2.1995	0	14164,16372,381157	Fgf1,Irx2,Greb1l	3/96
10_Member	GO Biological Processes	GO:0060993	kidney morphogenesis	-2.18706	0	14164,16372,381157	Fgf1,Irx2,Greb1l	3/97
10_Member	GO Biological Processes	GO:0072009	nephron epithelium development	-2.08117	0	14164,16372,381157	Fgf1,Irx2,Greb1l	3/106
11_Summary	GO Biological Processes	GO:0051046	regulation of secretion	-2.41042	0	11307,13491,13884,14161,21333,57385,59033,68891,101772	Abcg1,Drd4,Ces1c,Fga,Tac1,P2ry4,Slc4a8,Cd177,Ano1	9/-
11_Member	GO Biological Processes	GO:0051046	regulation of secretion	-2.41042	0	11307,13491,13884,14161,21333,57385,59033,68891,101772	Abcg1,Drd4,Ces1c,Fga,Tac1,P2ry4,Slc4a8,Cd177,Ano1	9/798
11_Member	GO Biological Processes	GO:1903532	positive regulation of secretion by cell	-2.37434	0	11307,14161,21333,59033,68891,101772	Abcg1,Fga,Tac1,Slc4a8,Cd177,Ano1	6/390
11_Member	GO Biological Processes	GO:1903530	regulation of secretion by cell	-2.21666	0	11307,13491,14161,21333,57385,59033,68891,101772	Abcg1,Drd4,Fga,Tac1,P2ry4,Slc4a8,Cd177,Ano1	8/702
11_Member	GO Biological Processes	GO:0046887	positive regulation of hormone secretion	-2.15167	0	11307,14161,21333,101772	Abcg1,Fga,Tac1,Ano1	4/194
11_Member	GO Biological Processes	GO:0045921	positive regulation of exocytosis	-2.11532	0	14161,59033,68891	Fga,Slc4a8,Cd177	3/103
11_Member	GO Biological Processes	GO:0051047	positive regulation of secretion	-2.06117	0	11307,14161,21333,59033,68891,101772	Abcg1,Fga,Tac1,Slc4a8,Cd177,Ano1	6/454
12_Summary	GO Biological Processes	GO:0030534	adult behavior	-2.17515	0	13491,15416,20273,71816	Drd4,Hoxb8,Scn8a,Rnf180	4/-
12_Member	GO Biological Processes	GO:0030534	adult behavior	-2.17515	0	13491,15416,20273,71816	Drd4,Hoxb8,Scn8a,Rnf180	4/191
12_Member	GO Biological Processes	GO:0008344	adult locomotory behavior	-2.01601	0	13491,15416,20273	Drd4,Hoxb8,Scn8a	3/112
13_Summary	GO Biological Processes	GO:0021675	nerve development	-2.16261	0	14401,15410,20273	Gabrb2,Hoxb3,Scn8a	3/-
13_Member	GO Biological Processes	GO:0021675	nerve development	-2.16261	0	14401,15410,20273	Gabrb2,Hoxb3,Scn8a	3/99
14_Summary	GO Biological Processes	GO:0006486	protein glycosylation	-2.15167	0	14344,20440,20701,50935	Fut2,St6gal1,Serpina1b,St6galnac6	4/-
14_Member	GO Biological Processes	GO:0006486	protein glycosylation	-2.15167	0	14344,20440,20701,50935	Fut2,St6gal1,Serpina1b,St6galnac6	4/194
14_Member	GO Biological Processes	GO:0043413	macromolecule glycosylation	-2.15167	0	14344,20440,20701,50935	Fut2,St6gal1,Serpina1b,St6galnac6	4/194
15_Summary	GO Biological Processes	GO:0003341	cilium movement	-2.12861	0	18011,69926,70426,674895	Neurl1a,Dnah17,Tekt5,Nek10	4/-
15_Member	GO Biological Processes	GO:0003341	cilium movement	-2.12861	0	18011,69926,70426,674895	Neurl1a,Dnah17,Tekt5,Nek10	4/197
16_Summary	GO Biological Processes	GO:0008015	blood circulation	-2.12003	0	14161,15484,19735,21333,24136,244911	Fga,Hsd11b2,Rgs2,Tac1,Zeb2,C2cd4a	6/-
16_Member	GO Biological Processes	GO:0008015	blood circulation	-2.12003	0	14161,15484,19735,21333,24136,244911	Fga,Hsd11b2,Rgs2,Tac1,Zeb2,C2cd4a	6/441
