# Supplementary material for: Identification and Characterization of Multiple Paneth Cell Types in the Mouse Small Intestine
Source: Cells. 2024 Aug 27;13(17):1435. doi: 10.3390/cells13171435 (PMC11394207; doi:10.3390/cells13171435)
Supplement: Supplementary file 1 [file cells-13-01435-s001.zip › TableS4.xlsx]

## Sheet: Blad1
Group-1	Group-2	Group-3	Group-4	Group-5	Group-6	Group-7
ENSMUSG00000002980	ENSMUSG00000000126	ENSMUSG00000000049	ENSMUSG00000001095	ENSMUSG00000000001	ENSMUSG00000001025	ENSMUSG00000000690
ENSMUSG00000004347	ENSMUSG00000000416	ENSMUSG00000000142	ENSMUSG00000001225	ENSMUSG00000000301	ENSMUSG00000002107	ENSMUSG00000001504
ENSMUSG00000018822	ENSMUSG00000000555	ENSMUSG00000000275	ENSMUSG00000001270	ENSMUSG00000000308	ENSMUSG00000002565	ENSMUSG00000006435
ENSMUSG00000019768	ENSMUSG00000001517	ENSMUSG00000000567	ENSMUSG00000002944	ENSMUSG00000000326	ENSMUSG00000002997	ENSMUSG00000007653
ENSMUSG00000020333	ENSMUSG00000001763	ENSMUSG00000000751	ENSMUSG00000005980	ENSMUSG00000000385	ENSMUSG00000004360	ENSMUSG00000007908
ENSMUSG00000022816	ENSMUSG00000001943	ENSMUSG00000000957	ENSMUSG00000006342	ENSMUSG00000000628	ENSMUSG00000004562	ENSMUSG00000009628
ENSMUSG00000023987	ENSMUSG00000002985	ENSMUSG00000001248	ENSMUSG00000007888	ENSMUSG00000001105	ENSMUSG00000004952	ENSMUSG00000013483
ENSMUSG00000025479	ENSMUSG00000003573	ENSMUSG00000001313	ENSMUSG00000010064	ENSMUSG00000001247	ENSMUSG00000006369	ENSMUSG00000015962
ENSMUSG00000027210	ENSMUSG00000005268	ENSMUSG00000001403	ENSMUSG00000011751	ENSMUSG00000001333	ENSMUSG00000007989	ENSMUSG00000017204
ENSMUSG00000027434	ENSMUSG00000005338	ENSMUSG00000001627	ENSMUSG00000017211	ENSMUSG00000001794	ENSMUSG00000010175	ENSMUSG00000017466
ENSMUSG00000027796	ENSMUSG00000005360	ENSMUSG00000001761	ENSMUSG00000017716	ENSMUSG00000001891	ENSMUSG00000013089	ENSMUSG00000020062
ENSMUSG00000027803	ENSMUSG00000009248	ENSMUSG00000002083	ENSMUSG00000018217	ENSMUSG00000002017	ENSMUSG00000013523	ENSMUSG00000020811
ENSMUSG00000027875	ENSMUSG00000014361	ENSMUSG00000002324	ENSMUSG00000020330	ENSMUSG00000002233	ENSMUSG00000017493	ENSMUSG00000020875
ENSMUSG00000029644	ENSMUSG00000016526	ENSMUSG00000002486	ENSMUSG00000020607	ENSMUSG00000002881	ENSMUSG00000018906	ENSMUSG00000021087
ENSMUSG00000030048	ENSMUSG00000018340	ENSMUSG00000002900	ENSMUSG00000020609	ENSMUSG00000003500	ENSMUSG00000019846	ENSMUSG00000021294
ENSMUSG00000031298	ENSMUSG00000019194	ENSMUSG00000003378	ENSMUSG00000021125	ENSMUSG00000003518	ENSMUSG00000020173	ENSMUSG00000021720
ENSMUSG00000031340	ENSMUSG00000019577	ENSMUSG00000003436	ENSMUSG00000021176	ENSMUSG00000003721	ENSMUSG00000020176	ENSMUSG00000022537
ENSMUSG00000031486	ENSMUSG00000020023	ENSMUSG00000003873	ENSMUSG00000021569	ENSMUSG00000004328	ENSMUSG00000020178	ENSMUSG00000022650
ENSMUSG00000031877	ENSMUSG00000020182	ENSMUSG00000004035	ENSMUSG00000021759	ENSMUSG00000004451	ENSMUSG00000020303	ENSMUSG00000022885
ENSMUSG00000033544	ENSMUSG00000020218	ENSMUSG00000004085	ENSMUSG00000022219	ENSMUSG00000004633	ENSMUSG00000020732	ENSMUSG00000023032
ENSMUSG00000034472	ENSMUSG00000020653	ENSMUSG00000004558	ENSMUSG00000022435	ENSMUSG00000004843	ENSMUSG00000020773	ENSMUSG00000023033
ENSMUSG00000037159	ENSMUSG00000020814	ENSMUSG00000005417	ENSMUSG00000022610	ENSMUSG00000004864	ENSMUSG00000020774	ENSMUSG00000024030
ENSMUSG00000038132	ENSMUSG00000021185	ENSMUSG00000005640	ENSMUSG00000023235	ENSMUSG00000005103	ENSMUSG00000021490	ENSMUSG00000024501
ENSMUSG00000041012	ENSMUSG00000021572	ENSMUSG00000005897	ENSMUSG00000023914	ENSMUSG00000005533	ENSMUSG00000021733	ENSMUSG00000024734
ENSMUSG00000042268	ENSMUSG00000021573	ENSMUSG00000006307	ENSMUSG00000024184	ENSMUSG00000005575	ENSMUSG00000021749	ENSMUSG00000024965
ENSMUSG00000042589	ENSMUSG00000021944	ENSMUSG00000006538	ENSMUSG00000024424	ENSMUSG00000005667	ENSMUSG00000022043	ENSMUSG00000025203
ENSMUSG00000042766	ENSMUSG00000022074	ENSMUSG00000006567	ENSMUSG00000025467	ENSMUSG00000005802	ENSMUSG00000022330	ENSMUSG00000025496
ENSMUSG00000045991	ENSMUSG00000022176	ENSMUSG00000006585	ENSMUSG00000026064	ENSMUSG00000005803	ENSMUSG00000022332	ENSMUSG00000025938
ENSMUSG00000047904	ENSMUSG00000022415	ENSMUSG00000006777	ENSMUSG00000026335	ENSMUSG00000005873	ENSMUSG00000022440	ENSMUSG00000026167
ENSMUSG00000048473	ENSMUSG00000022822	ENSMUSG00000008200	ENSMUSG00000026950	ENSMUSG00000005951	ENSMUSG00000022696	ENSMUSG00000026360
ENSMUSG00000049866	ENSMUSG00000022833	ENSMUSG00000008305	ENSMUSG00000027313	ENSMUSG00000006273	ENSMUSG00000022900	ENSMUSG00000026475
ENSMUSG00000050855	ENSMUSG00000023067	ENSMUSG00000009545	ENSMUSG00000027635	ENSMUSG00000006304	ENSMUSG00000022938	ENSMUSG00000026811
ENSMUSG00000053040	ENSMUSG00000023467	ENSMUSG00000009585	ENSMUSG00000027820	ENSMUSG00000006360	ENSMUSG00000023078	ENSMUSG00000026872
ENSMUSG00000057614	ENSMUSG00000023963	ENSMUSG00000010080	ENSMUSG00000028389	ENSMUSG00000006958	ENSMUSG00000023092	ENSMUSG00000026938
ENSMUSG00000058152	ENSMUSG00000024411	ENSMUSG00000010362	ENSMUSG00000028949	ENSMUSG00000007892	ENSMUSG00000023247	ENSMUSG00000028001
ENSMUSG00000061601	ENSMUSG00000024682	ENSMUSG00000010663	ENSMUSG00000029168	ENSMUSG00000008090	ENSMUSG00000023827	ENSMUSG00000029832
ENSMUSG00000063672	ENSMUSG00000024940	ENSMUSG00000014773	ENSMUSG00000029269	ENSMUSG00000008461	ENSMUSG00000023873	ENSMUSG00000030862
ENSMUSG00000067149	ENSMUSG00000025041	ENSMUSG00000015224	ENSMUSG00000029522	ENSMUSG00000008475	ENSMUSG00000023915	ENSMUSG00000031075
ENSMUSG00000068697	ENSMUSG00000025127	ENSMUSG00000015647	ENSMUSG00000029630	ENSMUSG00000008601	ENSMUSG00000024376	ENSMUSG00000031891
ENSMUSG00000069456	ENSMUSG00000025154	ENSMUSG00000015653	ENSMUSG00000030428	ENSMUSG00000008859	ENSMUSG00000024558	ENSMUSG00000032068
ENSMUSG00000070000	ENSMUSG00000025265	ENSMUSG00000015839	ENSMUSG00000030730	ENSMUSG00000008999	ENSMUSG00000024610	ENSMUSG00000033192
ENSMUSG00000070720	ENSMUSG00000025492	ENSMUSG00000015944	ENSMUSG00000031402	ENSMUSG00000009378	ENSMUSG00000024617	ENSMUSG00000033510
ENSMUSG00000085069	ENSMUSG00000025650	ENSMUSG00000017009	ENSMUSG00000032715	ENSMUSG00000009630	ENSMUSG00000024730	ENSMUSG00000033987
ENSMUSG00000087132	ENSMUSG00000025991	ENSMUSG00000017288	ENSMUSG00000033031	ENSMUSG00000010095	ENSMUSG00000025085	ENSMUSG00000034117
ENSMUSG00000092570	ENSMUSG00000026082	ENSMUSG00000018126	ENSMUSG00000035041	ENSMUSG00000010154	ENSMUSG00000025372	ENSMUSG00000034774
ENSMUSG00000097834	ENSMUSG00000026222	ENSMUSG00000018378	ENSMUSG00000035472	ENSMUSG00000010755	ENSMUSG00000025582	ENSMUSG00000035275
ENSMUSG00000099013	ENSMUSG00000026697	ENSMUSG00000018387	ENSMUSG00000035780	ENSMUSG00000010830	ENSMUSG00000025608	ENSMUSG00000036585
ENSMUSG00000101483	ENSMUSG00000026825	ENSMUSG00000018427	ENSMUSG00000035964	ENSMUSG00000011179	ENSMUSG00000025790	ENSMUSG00000036594
ENSMUSG00000103160	ENSMUSG00000026986	ENSMUSG00000018474	ENSMUSG00000038224	ENSMUSG00000012350	ENSMUSG00000026241	ENSMUSG00000038700
ENSMUSG00000107427	ENSMUSG00000027171	ENSMUSG00000018661	ENSMUSG00000039114	ENSMUSG00000013160	ENSMUSG00000026442	ENSMUSG00000038721
ENSMUSG00000107749	ENSMUSG00000027381	ENSMUSG00000018909	ENSMUSG00000040249	ENSMUSG00000013418	ENSMUSG00000026480	ENSMUSG00000039179
ENSMUSG00000114985	ENSMUSG00000027533	ENSMUSG00000018919	ENSMUSG00000042116	ENSMUSG00000013539	ENSMUSG00000026531	ENSMUSG00000039607
	ENSMUSG00000027624	ENSMUSG00000018920	ENSMUSG00000045273	ENSMUSG00000013643	ENSMUSG00000026839	ENSMUSG00000040690
	ENSMUSG00000027674	ENSMUSG00000019478	ENSMUSG00000048905	ENSMUSG00000013846	ENSMUSG00000026879	ENSMUSG00000040729
	ENSMUSG00000027761	ENSMUSG00000019826	ENSMUSG00000053054	ENSMUSG00000015747	ENSMUSG00000027075	ENSMUSG00000041681
	ENSMUSG00000027792	ENSMUSG00000019944	ENSMUSG00000053219	ENSMUSG00000015961	ENSMUSG00000027082	ENSMUSG00000041984
	ENSMUSG00000027887	ENSMUSG00000019961	ENSMUSG00000053367	ENSMUSG00000016028	ENSMUSG00000027358	ENSMUSG00000042567
	ENSMUSG00000028039	ENSMUSG00000020027	ENSMUSG00000058618	ENSMUSG00000016239	ENSMUSG00000027376	ENSMUSG00000042942
	ENSMUSG00000028040	ENSMUSG00000020069	ENSMUSG00000059060	ENSMUSG00000016319	ENSMUSG00000027737	ENSMUSG00000044359
	ENSMUSG00000028358	ENSMUSG00000020080	ENSMUSG00000060070	ENSMUSG00000016946	ENSMUSG00000027931	ENSMUSG00000046768
	ENSMUSG00000028497	ENSMUSG00000020183	ENSMUSG00000061958	ENSMUSG00000017057	ENSMUSG00000027983	ENSMUSG00000047844
	ENSMUSG00000028799	ENSMUSG00000020186	ENSMUSG00000063522	ENSMUSG00000017144	ENSMUSG00000028255	ENSMUSG00000047990
	ENSMUSG00000028927	ENSMUSG00000020196	ENSMUSG00000064210	ENSMUSG00000017446	ENSMUSG00000028354	ENSMUSG00000048763
	ENSMUSG00000029101	ENSMUSG00000020312	ENSMUSG00000068547	ENSMUSG00000017692	ENSMUSG00000028546	ENSMUSG00000049241
	ENSMUSG00000029217	ENSMUSG00000020326	ENSMUSG00000073433	ENSMUSG00000017781	ENSMUSG00000028601	ENSMUSG00000049350
	ENSMUSG00000029369	ENSMUSG00000020455	ENSMUSG00000073987	ENSMUSG00000018293	ENSMUSG00000028750	ENSMUSG00000050071
	ENSMUSG00000029727	ENSMUSG00000020525	ENSMUSG00000074195	ENSMUSG00000018362	ENSMUSG00000029664	ENSMUSG00000050447
	ENSMUSG00000030409	ENSMUSG00000020534	ENSMUSG00000079057	ENSMUSG00000018417	ENSMUSG00000029865	ENSMUSG00000051606
	ENSMUSG00000030410	ENSMUSG00000020914	ENSMUSG00000079434	ENSMUSG00000018567	ENSMUSG00000030017	ENSMUSG00000051951
	ENSMUSG00000030483	ENSMUSG00000020994	ENSMUSG00000083509	ENSMUSG00000018569	ENSMUSG00000030310	ENSMUSG00000052212
	ENSMUSG00000030731	ENSMUSG00000021023	ENSMUSG00000085683	ENSMUSG00000018659	ENSMUSG00000030364	ENSMUSG00000052415
	ENSMUSG00000030737	ENSMUSG00000021109	ENSMUSG00000086923	ENSMUSG00000018740	ENSMUSG00000030518	ENSMUSG00000054034
	ENSMUSG00000030796	ENSMUSG00000021180	ENSMUSG00000087088	ENSMUSG00000018848	ENSMUSG00000030519	ENSMUSG00000054169
	ENSMUSG00000031278	ENSMUSG00000021182	ENSMUSG00000089809	ENSMUSG00000019189	ENSMUSG00000031451	ENSMUSG00000055978
	ENSMUSG00000031539	ENSMUSG00000021190	ENSMUSG00000091721	ENSMUSG00000019579	ENSMUSG00000032231	ENSMUSG00000056648
	ENSMUSG00000031633	ENSMUSG00000021208	ENSMUSG00000097167	ENSMUSG00000019737	ENSMUSG00000032440	ENSMUSG00000057400
	ENSMUSG00000031748	ENSMUSG00000021262	ENSMUSG00000102112	ENSMUSG00000019814	ENSMUSG00000032625	ENSMUSG00000060183
	ENSMUSG00000031762	ENSMUSG00000021413	ENSMUSG00000104943	ENSMUSG00000019822	ENSMUSG00000033538	ENSMUSG00000060594
	ENSMUSG00000032135	ENSMUSG00000021453	ENSMUSG00000105368	ENSMUSG00000019978	ENSMUSG00000033949	ENSMUSG00000061517
	ENSMUSG00000032194	ENSMUSG00000021587	ENSMUSG00000106838	ENSMUSG00000019996	ENSMUSG00000034258	ENSMUSG00000061762
	ENSMUSG00000032198	ENSMUSG00000021591	ENSMUSG00000110755	ENSMUSG00000020019	ENSMUSG00000034271	ENSMUSG00000061947
	ENSMUSG00000032289	ENSMUSG00000021592	ENSMUSG00000113811	ENSMUSG00000020088	ENSMUSG00000035372	ENSMUSG00000063727
	ENSMUSG00000032436	ENSMUSG00000021701	ENSMUSG00000114425	ENSMUSG00000020098	ENSMUSG00000035878	ENSMUSG00000063851
	ENSMUSG00000032491	ENSMUSG00000021792	ENSMUSG00000115867	ENSMUSG00000020099	ENSMUSG00000035930	ENSMUSG00000071178
	ENSMUSG00000033032	ENSMUSG00000021820		ENSMUSG00000020140	ENSMUSG00000036298	ENSMUSG00000078706
	ENSMUSG00000033209	ENSMUSG00000021823		ENSMUSG00000020142	ENSMUSG00000036377	ENSMUSG00000078949
	ENSMUSG00000033278	ENSMUSG00000021939		ENSMUSG00000020152	ENSMUSG00000036459	ENSMUSG00000082519
	ENSMUSG00000033355	ENSMUSG00000022177		ENSMUSG00000020225	ENSMUSG00000037106	ENSMUSG00000086591
	ENSMUSG00000033826	ENSMUSG00000022217		ENSMUSG00000020246	ENSMUSG00000037649	ENSMUSG00000086946
	ENSMUSG00000033952	ENSMUSG00000022228		ENSMUSG00000020248	ENSMUSG00000038143	ENSMUSG00000087663
	ENSMUSG00000034111	ENSMUSG00000022479		ENSMUSG00000020250	ENSMUSG00000038331	ENSMUSG00000090254
	ENSMUSG00000034394	ENSMUSG00000022574		ENSMUSG00000020256	ENSMUSG00000038539	ENSMUSG00000093916
	ENSMUSG00000034457	ENSMUSG00000022587		ENSMUSG00000020311	ENSMUSG00000038580	ENSMUSG00000094362
	ENSMUSG00000034528	ENSMUSG00000022755		ENSMUSG00000020349	ENSMUSG00000038692	ENSMUSG00000094818
	ENSMUSG00000034684	ENSMUSG00000022790		ENSMUSG00000020359	ENSMUSG00000038702	ENSMUSG00000095925
	ENSMUSG00000034687	ENSMUSG00000022809		ENSMUSG00000020376	ENSMUSG00000038916	ENSMUSG00000104835
	ENSMUSG00000035896	ENSMUSG00000023015		ENSMUSG00000020532	ENSMUSG00000039145	ENSMUSG00000106139
	ENSMUSG00000035954	ENSMUSG00000023055		ENSMUSG00000020577	ENSMUSG00000039676	ENSMUSG00000109093
	ENSMUSG00000036123	ENSMUSG00000023150		ENSMUSG00000020581	ENSMUSG00000041261
	ENSMUSG00000037010	ENSMUSG00000023216		ENSMUSG00000020593	ENSMUSG00000041577
	ENSMUSG00000037509	ENSMUSG00000023249		ENSMUSG00000020612	ENSMUSG00000041737
	ENSMUSG00000037617	ENSMUSG00000023571		ENSMUSG00000020621	ENSMUSG00000042102
	ENSMUSG00000037706	ENSMUSG00000023919		ENSMUSG00000020817	ENSMUSG00000042118
	ENSMUSG00000037813	ENSMUSG00000024006		ENSMUSG00000020829	ENSMUSG00000042306
	ENSMUSG00000037872	ENSMUSG00000024042		ENSMUSG00000021065	ENSMUSG00000043079
	ENSMUSG00000037936	ENSMUSG00000024044		ENSMUSG00000021097	ENSMUSG00000043126
	ENSMUSG00000038594	ENSMUSG00000024070		ENSMUSG00000021171	ENSMUSG00000043333
	ENSMUSG00000038718	ENSMUSG00000024225		ENSMUSG00000021196	ENSMUSG00000043501
	ENSMUSG00000038776	ENSMUSG00000024247		ENSMUSG00000021252	ENSMUSG00000044177
	ENSMUSG00000039096	ENSMUSG00000024431		ENSMUSG00000021263	ENSMUSG00000044254
	ENSMUSG00000039410	ENSMUSG00000024507		ENSMUSG00000021281	ENSMUSG00000044365
	ENSMUSG00000039621	ENSMUSG00000024521		ENSMUSG00000021371	ENSMUSG00000044860
	ENSMUSG00000039960	ENSMUSG00000024590		ENSMUSG00000021379	ENSMUSG00000045312
	ENSMUSG00000040134	ENSMUSG00000024665		ENSMUSG00000021468	ENSMUSG00000045934
	ENSMUSG00000040488	ENSMUSG00000024772		ENSMUSG00000021556	ENSMUSG00000046223
	ENSMUSG00000040938	ENSMUSG00000024892		ENSMUSG00000021559	ENSMUSG00000047907
	ENSMUSG00000041202	ENSMUSG00000024909		ENSMUSG00000021585	ENSMUSG00000048992
	ENSMUSG00000041695	ENSMUSG00000024948		ENSMUSG00000021610	ENSMUSG00000049134
	ENSMUSG00000041741	ENSMUSG00000025001		ENSMUSG00000021665	ENSMUSG00000049556
	ENSMUSG00000041801	ENSMUSG00000025020		ENSMUSG00000021670	ENSMUSG00000051022
	ENSMUSG00000041995	ENSMUSG00000025026		ENSMUSG00000021676	ENSMUSG00000051111
	ENSMUSG00000042010	ENSMUSG00000025133		ENSMUSG00000021678	ENSMUSG00000051359
	ENSMUSG00000042429	ENSMUSG00000025175		ENSMUSG00000021751	ENSMUSG00000051579
	ENSMUSG00000044033	ENSMUSG00000025289		ENSMUSG00000021824	ENSMUSG00000052560
	ENSMUSG00000045287	ENSMUSG00000025324		ENSMUSG00000021831	ENSMUSG00000053765
	ENSMUSG00000046204	ENSMUSG00000025395		ENSMUSG00000021877	ENSMUSG00000054200
	ENSMUSG00000046318	ENSMUSG00000025574		ENSMUSG00000021895	ENSMUSG00000054978
	ENSMUSG00000046591	ENSMUSG00000025577		ENSMUSG00000022010	ENSMUSG00000055963
	ENSMUSG00000046618	ENSMUSG00000025584		ENSMUSG00000022094	ENSMUSG00000056608
	ENSMUSG00000047003	ENSMUSG00000025665		ENSMUSG00000022114	ENSMUSG00000057719
	ENSMUSG00000047517	ENSMUSG00000025856		ENSMUSG00000022131	ENSMUSG00000058145
	ENSMUSG00000047730	ENSMUSG00000026004		ENSMUSG00000022174	ENSMUSG00000058297
	ENSMUSG00000048330	ENSMUSG00000026062		ENSMUSG00000022186	ENSMUSG00000059149
	ENSMUSG00000048458	ENSMUSG00000026074		ENSMUSG00000022221	ENSMUSG00000060550
	ENSMUSG00000048534	ENSMUSG00000026227		ENSMUSG00000022270	ENSMUSG00000060586
	ENSMUSG00000050064	ENSMUSG00000026259		ENSMUSG00000022285	ENSMUSG00000061845
	ENSMUSG00000052392	ENSMUSG00000026489		ENSMUSG00000022329	ENSMUSG00000062210
	ENSMUSG00000052713	ENSMUSG00000026585		ENSMUSG00000022376	ENSMUSG00000062760
	ENSMUSG00000053647	ENSMUSG00000026605		ENSMUSG00000022477	ENSMUSG00000063206
	ENSMUSG00000054342	ENSMUSG00000026610		ENSMUSG00000022500	ENSMUSG00000070056
	ENSMUSG00000055733	ENSMUSG00000026617		ENSMUSG00000022505	ENSMUSG00000071356
	ENSMUSG00000056973	ENSMUSG00000026664		ENSMUSG00000022565	ENSMUSG00000072618
	ENSMUSG00000057604	ENSMUSG00000026683		ENSMUSG00000022570	ENSMUSG00000072945
	ENSMUSG00000057897	ENSMUSG00000026721		ENSMUSG00000022683	ENSMUSG00000073077
	ENSMUSG00000058070	ENSMUSG00000026723		ENSMUSG00000022698	ENSMUSG00000073197
	ENSMUSG00000060703	ENSMUSG00000026834		ENSMUSG00000022711	ENSMUSG00000073421
	ENSMUSG00000061292	ENSMUSG00000026944		ENSMUSG00000022793	ENSMUSG00000074218
	ENSMUSG00000062175	ENSMUSG00000027242		ENSMUSG00000022844	ENSMUSG00000074272
	ENSMUSG00000063428	ENSMUSG00000027253		ENSMUSG00000022856	ENSMUSG00000074336
	ENSMUSG00000066720	ENSMUSG00000027257		ENSMUSG00000022946	ENSMUSG00000074345
	ENSMUSG00000068246	ENSMUSG00000027314		ENSMUSG00000023068	ENSMUSG00000074439
	ENSMUSG00000068744	ENSMUSG00000027326		ENSMUSG00000023277	ENSMUSG00000074443
	ENSMUSG00000070044	ENSMUSG00000027329		ENSMUSG00000023307	ENSMUSG00000074447
	ENSMUSG00000070305	ENSMUSG00000027330		ENSMUSG00000023367	ENSMUSG00000074604
	ENSMUSG00000070337	ENSMUSG00000027365		ENSMUSG00000023883	ENSMUSG00000075010
	ENSMUSG00000070577	ENSMUSG00000027378		ENSMUSG00000023960	ENSMUSG00000075270
	ENSMUSG00000071181	ENSMUSG00000027379		ENSMUSG00000023961	ENSMUSG00000075588
	ENSMUSG00000072915	ENSMUSG00000027469		ENSMUSG00000024048	ENSMUSG00000078612
	ENSMUSG00000073418	ENSMUSG00000027536		ENSMUSG00000024105	ENSMUSG00000079114
	ENSMUSG00000074194	ENSMUSG00000027663		ENSMUSG00000024140	ENSMUSG00000079116
	ENSMUSG00000074207	ENSMUSG00000027699		ENSMUSG00000024150	ENSMUSG00000079164
	ENSMUSG00000074825	ENSMUSG00000027715		ENSMUSG00000024349	ENSMUSG00000079547
	ENSMUSG00000075304	ENSMUSG00000027751		ENSMUSG00000024378	ENSMUSG00000083251
	ENSMUSG00000085603	ENSMUSG00000027801		ENSMUSG00000024456	ENSMUSG00000084844
	ENSMUSG00000085912	ENSMUSG00000027959		ENSMUSG00000024513	ENSMUSG00000085081
	ENSMUSG00000085945	ENSMUSG00000028088		ENSMUSG00000024516	ENSMUSG00000085890
	ENSMUSG00000086141	ENSMUSG00000028211		ENSMUSG00000024527	ENSMUSG00000087022
	ENSMUSG00000086765	ENSMUSG00000028307		ENSMUSG00000024561	ENSMUSG00000089669
	ENSMUSG00000086813	ENSMUSG00000028494		ENSMUSG00000024581	ENSMUSG00000090291
	ENSMUSG00000090925	ENSMUSG00000028541		ENSMUSG00000024587	ENSMUSG00000092517
	ENSMUSG00000091492	ENSMUSG00000028614		ENSMUSG00000024588	ENSMUSG00000093587
	ENSMUSG00000094305	ENSMUSG00000028693		ENSMUSG00000024640	ENSMUSG00000093661
	ENSMUSG00000095105	ENSMUSG00000028701		ENSMUSG00000024661	ENSMUSG00000094687
	ENSMUSG00000095649	ENSMUSG00000028911		ENSMUSG00000024743	ENSMUSG00000095930
	ENSMUSG00000096916	ENSMUSG00000029004		ENSMUSG00000024767	ENSMUSG00000099471
	ENSMUSG00000097536	ENSMUSG00000029177		ENSMUSG00000024774	ENSMUSG00000102224
	ENSMUSG00000097673	ENSMUSG00000029427		ENSMUSG00000024776	ENSMUSG00000108650
	ENSMUSG00000097908	ENSMUSG00000029438		ENSMUSG00000024782	ENSMUSG00000110357
	ENSMUSG00000102802	ENSMUSG00000029471		ENSMUSG00000024799	ENSMUSG00000110573
	ENSMUSG00000102813	ENSMUSG00000029501		ENSMUSG00000024866	ENSMUSG00000111343
	ENSMUSG00000106040	ENSMUSG00000029512		ENSMUSG00000024914	ENSMUSG00000114576
	ENSMUSG00000108064	ENSMUSG00000029516		ENSMUSG00000024972	ENSMUSG00000117970
	ENSMUSG00000109957	ENSMUSG00000029521		ENSMUSG00000024990
	ENSMUSG00000110569	ENSMUSG00000029561		ENSMUSG00000024997
	ENSMUSG00000110631	ENSMUSG00000029673		ENSMUSG00000025017
	ENSMUSG00000111977	ENSMUSG00000029710		ENSMUSG00000025130
	ENSMUSG00000112129	ENSMUSG00000029714		ENSMUSG00000025161
	ENSMUSG00000113679	ENSMUSG00000029730		ENSMUSG00000025190
		ENSMUSG00000029772		ENSMUSG00000025194
		ENSMUSG00000029811		ENSMUSG00000025232
		ENSMUSG00000029822		ENSMUSG00000025268
		ENSMUSG00000029823		ENSMUSG00000025278
		ENSMUSG00000029833		ENSMUSG00000025401
		ENSMUSG00000030029		ENSMUSG00000025403
		ENSMUSG00000030103		ENSMUSG00000025503
		ENSMUSG00000030207		ENSMUSG00000025795
		ENSMUSG00000030287		ENSMUSG00000025825
		ENSMUSG00000030545		ENSMUSG00000025921
		ENSMUSG00000030609		ENSMUSG00000025950
		ENSMUSG00000030630		ENSMUSG00000026103
		ENSMUSG00000030701		ENSMUSG00000026131
		ENSMUSG00000030861		ENSMUSG00000026189
		ENSMUSG00000030872		ENSMUSG00000026197
		ENSMUSG00000030978		ENSMUSG00000026202
		ENSMUSG00000031004		ENSMUSG00000026303
		ENSMUSG00000031093		ENSMUSG00000026383
		ENSMUSG00000031485		ENSMUSG00000026389
		ENSMUSG00000031557		ENSMUSG00000026411
		ENSMUSG00000031626		ENSMUSG00000026417
		ENSMUSG00000031661		ENSMUSG00000026457
		ENSMUSG00000031709		ENSMUSG00000026473
		ENSMUSG00000031803		ENSMUSG00000026479
		ENSMUSG00000031853		ENSMUSG00000026502
		ENSMUSG00000031885		ENSMUSG00000026520
		ENSMUSG00000031903		ENSMUSG00000026532
		ENSMUSG00000032064		ENSMUSG00000026600
		ENSMUSG00000032092		ENSMUSG00000026670
		ENSMUSG00000032177		ENSMUSG00000026675
		ENSMUSG00000032218		ENSMUSG00000026688
		ENSMUSG00000032228		ENSMUSG00000026749
		ENSMUSG00000032254		ENSMUSG00000026765
		ENSMUSG00000032359		ENSMUSG00000026773
		ENSMUSG00000032400		ENSMUSG00000026828
		ENSMUSG00000032479		ENSMUSG00000027219
		ENSMUSG00000032528		ENSMUSG00000027227
		ENSMUSG00000032555		ENSMUSG00000027248
		ENSMUSG00000032965		ENSMUSG00000027293
		ENSMUSG00000032978		ENSMUSG00000027333
		ENSMUSG00000033022		ENSMUSG00000027346
		ENSMUSG00000033055		ENSMUSG00000027366
		ENSMUSG00000033308		ENSMUSG00000027456
		ENSMUSG00000033502		ENSMUSG00000027506
		ENSMUSG00000033713		ENSMUSG00000027513
		ENSMUSG00000033717		ENSMUSG00000027552
		ENSMUSG00000033767		ENSMUSG00000027613
		ENSMUSG00000034160		ENSMUSG00000027634
		ENSMUSG00000034235		ENSMUSG00000027652
		ENSMUSG00000034349		ENSMUSG00000027661
		ENSMUSG00000034768		ENSMUSG00000027684
		ENSMUSG00000034848		ENSMUSG00000027712
		ENSMUSG00000035342		ENSMUSG00000027742
		ENSMUSG00000035545		ENSMUSG00000027828
		ENSMUSG00000035769		ENSMUSG00000027854
		ENSMUSG00000035829		ENSMUSG00000027876
		ENSMUSG00000035919		ENSMUSG00000027907
		ENSMUSG00000035967		ENSMUSG00000027957
		ENSMUSG00000036006		ENSMUSG00000028013
		ENSMUSG00000036136		ENSMUSG00000028032
		ENSMUSG00000036304		ENSMUSG00000028063
		ENSMUSG00000036478		ENSMUSG00000028152
		ENSMUSG00000036678		ENSMUSG00000028163
		ENSMUSG00000036768		ENSMUSG00000028173
		ENSMUSG00000036880		ENSMUSG00000028179
		ENSMUSG00000036957		ENSMUSG00000028217
		ENSMUSG00000036989		ENSMUSG00000028249
		ENSMUSG00000036995		ENSMUSG00000028293
		ENSMUSG00000037016		ENSMUSG00000028300
		ENSMUSG00000037033		ENSMUSG00000028334
		ENSMUSG00000037353		ENSMUSG00000028367
		ENSMUSG00000037410		ENSMUSG00000028392
		ENSMUSG00000037474		ENSMUSG00000028412
		ENSMUSG00000037523		ENSMUSG00000028518
		ENSMUSG00000037573		ENSMUSG00000028542
		ENSMUSG00000037608		ENSMUSG00000028552
		ENSMUSG00000037643		ENSMUSG00000028555
		ENSMUSG00000037652		ENSMUSG00000028572
		ENSMUSG00000037725		ENSMUSG00000028603
		ENSMUSG00000037826		ENSMUSG00000028618
		ENSMUSG00000038209		ENSMUSG00000028645
		ENSMUSG00000038241		ENSMUSG00000028649
		ENSMUSG00000038524		ENSMUSG00000028671
		ENSMUSG00000038775		ENSMUSG00000028673
		ENSMUSG00000038797		ENSMUSG00000028691
		ENSMUSG00000038886		ENSMUSG00000028699
		ENSMUSG00000038930		ENSMUSG00000028719
		ENSMUSG00000039081		ENSMUSG00000028745
		ENSMUSG00000039178		ENSMUSG00000028757
		ENSMUSG00000039199		ENSMUSG00000028776
		ENSMUSG00000039210		ENSMUSG00000028786
		ENSMUSG00000039218		ENSMUSG00000028843
		ENSMUSG00000039501		ENSMUSG00000028857
		ENSMUSG00000039831		ENSMUSG00000028860
		ENSMUSG00000039878		ENSMUSG00000028937
		ENSMUSG00000039967		ENSMUSG00000029003
		ENSMUSG00000039982		ENSMUSG00000029086
		ENSMUSG00000040084		ENSMUSG00000029161
		ENSMUSG00000040111		ENSMUSG00000029195
		ENSMUSG00000040146		ENSMUSG00000029275
		ENSMUSG00000040209		ENSMUSG00000029338
		ENSMUSG00000040270		ENSMUSG00000029370
		ENSMUSG00000040274		ENSMUSG00000029388
		ENSMUSG00000040312		ENSMUSG00000029403
		ENSMUSG00000040414		ENSMUSG00000029445
		ENSMUSG00000040435		ENSMUSG00000029446
		ENSMUSG00000040600		ENSMUSG00000029465
		ENSMUSG00000040855		ENSMUSG00000029470
		ENSMUSG00000040918		ENSMUSG00000029482
		ENSMUSG00000041025		ENSMUSG00000029580
		ENSMUSG00000041132		ENSMUSG00000029616
		ENSMUSG00000041193		ENSMUSG00000029646
		ENSMUSG00000041417		ENSMUSG00000029752
		ENSMUSG00000041431		ENSMUSG00000029759
		ENSMUSG00000041773		ENSMUSG00000029777
		ENSMUSG00000041849		ENSMUSG00000030102
		ENSMUSG00000041895		ENSMUSG00000030110
		ENSMUSG00000042097		ENSMUSG00000030127
		ENSMUSG00000042138		ENSMUSG00000030200
		ENSMUSG00000042179		ENSMUSG00000030282
		ENSMUSG00000042328		ENSMUSG00000030301
		ENSMUSG00000042606		ENSMUSG00000030340
		ENSMUSG00000043154		ENSMUSG00000030342
		ENSMUSG00000043336		ENSMUSG00000030353
		ENSMUSG00000043487		ENSMUSG00000030536
		ENSMUSG00000043587		ENSMUSG00000030538
		ENSMUSG00000043789		ENSMUSG00000030560
		ENSMUSG00000043895		ENSMUSG00000030616
		ENSMUSG00000043987		ENSMUSG00000030621
		ENSMUSG00000044037		ENSMUSG00000030650
		ENSMUSG00000044134		ENSMUSG00000030688
		ENSMUSG00000044367		ENSMUSG00000030695
		ENSMUSG00000044694		ENSMUSG00000030704
		ENSMUSG00000044726		ENSMUSG00000030717
		ENSMUSG00000044783		ENSMUSG00000030739
		ENSMUSG00000045098		ENSMUSG00000030759
		ENSMUSG00000045136		ENSMUSG00000030838
		ENSMUSG00000045165		ENSMUSG00000030849
		ENSMUSG00000045319		ENSMUSG00000030876
		ENSMUSG00000045328		ENSMUSG00000031007
		ENSMUSG00000045382		ENSMUSG00000031103
		ENSMUSG00000045441		ENSMUSG00000031156
		ENSMUSG00000045639		ENSMUSG00000031168
		ENSMUSG00000045817		ENSMUSG00000031255
		ENSMUSG00000045827		ENSMUSG00000031353
		ENSMUSG00000045896		ENSMUSG00000031364
		ENSMUSG00000046179		ENSMUSG00000031422
		ENSMUSG00000046229		ENSMUSG00000031438
		ENSMUSG00000046753		ENSMUSG00000031490
		ENSMUSG00000047153		ENSMUSG00000031527
		ENSMUSG00000047412		ENSMUSG00000031617
		ENSMUSG00000047604		ENSMUSG00000031618
		ENSMUSG00000047735		ENSMUSG00000031634
		ENSMUSG00000047767		ENSMUSG00000031684
		ENSMUSG00000048027		ENSMUSG00000031799
		ENSMUSG00000048234		ENSMUSG00000031906
		ENSMUSG00000048249		ENSMUSG00000031924
		ENSMUSG00000048271		ENSMUSG00000031934
		ENSMUSG00000048537		ENSMUSG00000032009
		ENSMUSG00000049577		ENSMUSG00000032018
		ENSMUSG00000049608		ENSMUSG00000032035
		ENSMUSG00000049971		ENSMUSG00000032038
		ENSMUSG00000050271		ENSMUSG00000032051
		ENSMUSG00000050379		ENSMUSG00000032091
		ENSMUSG00000050627		ENSMUSG00000032109
		ENSMUSG00000051235		ENSMUSG00000032202
		ENSMUSG00000051495		ENSMUSG00000032226
		ENSMUSG00000051675		ENSMUSG00000032261
		ENSMUSG00000051727		ENSMUSG00000032265
		ENSMUSG00000051950		ENSMUSG00000032279
		ENSMUSG00000052595		ENSMUSG00000032285
		ENSMUSG00000052609		ENSMUSG00000032300
		ENSMUSG00000052707		ENSMUSG00000032301
		ENSMUSG00000053411		ENSMUSG00000032306
		ENSMUSG00000053644		ENSMUSG00000032307
		ENSMUSG00000053931		ENSMUSG00000032336
		ENSMUSG00000054256		ENSMUSG00000032349
		ENSMUSG00000054364		ENSMUSG00000032353
		ENSMUSG00000054708		ENSMUSG00000032369
		ENSMUSG00000054893		ENSMUSG00000032513
		ENSMUSG00000055053		ENSMUSG00000032570
		ENSMUSG00000055128		ENSMUSG00000032590
		ENSMUSG00000055320		ENSMUSG00000032666
		ENSMUSG00000056204		ENSMUSG00000032702
		ENSMUSG00000056413		ENSMUSG00000032733
		ENSMUSG00000056917		ENSMUSG00000032773
		ENSMUSG00000057069		ENSMUSG00000032776
		ENSMUSG00000057596		ENSMUSG00000032802
		ENSMUSG00000057982		ENSMUSG00000032899
		ENSMUSG00000058192		ENSMUSG00000033083
		ENSMUSG00000058318		ENSMUSG00000033147
		ENSMUSG00000058756		ENSMUSG00000033184
		ENSMUSG00000058952		ENSMUSG00000033200
		ENSMUSG00000059895		ENSMUSG00000033256
		ENSMUSG00000059970		ENSMUSG00000033416
		ENSMUSG00000060224		ENSMUSG00000033467
		ENSMUSG00000060376		ENSMUSG00000033623
		ENSMUSG00000061758		ENSMUSG00000033629
		ENSMUSG00000061778		ENSMUSG00000033684
		ENSMUSG00000061898		ENSMUSG00000033917
		ENSMUSG00000062627		ENSMUSG00000034112
		ENSMUSG00000062901		ENSMUSG00000034116
		ENSMUSG00000063894		ENSMUSG00000034187
		ENSMUSG00000063903		ENSMUSG00000034243
		ENSMUSG00000066037		ENSMUSG00000034320
		ENSMUSG00000066176		ENSMUSG00000034353
		ENSMUSG00000066191		ENSMUSG00000034427
		ENSMUSG00000066894		ENSMUSG00000034480
		ENSMUSG00000068323		ENSMUSG00000034485
		ENSMUSG00000068740		ENSMUSG00000034584
		ENSMUSG00000069662		ENSMUSG00000034591
		ENSMUSG00000069805		ENSMUSG00000034663
		ENSMUSG00000070371		ENSMUSG00000034785
		ENSMUSG00000070730		ENSMUSG00000035171
		ENSMUSG00000070733		ENSMUSG00000035212
		ENSMUSG00000070802		ENSMUSG00000035356
		ENSMUSG00000070985		ENSMUSG00000035376
		ENSMUSG00000071054		ENSMUSG00000035382
		ENSMUSG00000071064		ENSMUSG00000035451
		ENSMUSG00000071456		ENSMUSG00000035781
		ENSMUSG00000072115		ENSMUSG00000035852
		ENSMUSG00000073000		ENSMUSG00000035885
		ENSMUSG00000073420		ENSMUSG00000036078
		ENSMUSG00000073557		ENSMUSG00000036155
		ENSMUSG00000074653		ENSMUSG00000036427
		ENSMUSG00000076431		ENSMUSG00000036438
		ENSMUSG00000078234		ENSMUSG00000036620
		ENSMUSG00000078954		ENSMUSG00000036644
		ENSMUSG00000079471		ENSMUSG00000036825
		ENSMUSG00000079559		ENSMUSG00000037075
		ENSMUSG00000084910		ENSMUSG00000037110
		ENSMUSG00000084939		ENSMUSG00000037278
		ENSMUSG00000086513		ENSMUSG00000037280
		ENSMUSG00000086968		ENSMUSG00000037349
		ENSMUSG00000087138		ENSMUSG00000037434
		ENSMUSG00000093805		ENSMUSG00000037493
		ENSMUSG00000098207		ENSMUSG00000037579
		ENSMUSG00000100954		ENSMUSG00000037601
		ENSMUSG00000102252		ENSMUSG00000037646
		ENSMUSG00000105703		ENSMUSG00000037679
		ENSMUSG00000109685		ENSMUSG00000037685
		ENSMUSG00000110266		ENSMUSG00000037820
				ENSMUSG00000037822
				ENSMUSG00000037887
				ENSMUSG00000037953
				ENSMUSG00000038023
				ENSMUSG00000038039
				ENSMUSG00000038175
				ENSMUSG00000038178
				ENSMUSG00000038213
				ENSMUSG00000038305
				ENSMUSG00000038319
				ENSMUSG00000038335
				ENSMUSG00000038372
				ENSMUSG00000038599
				ENSMUSG00000038650
				ENSMUSG00000038803
				ENSMUSG00000038879
				ENSMUSG00000039168
				ENSMUSG00000039236
				ENSMUSG00000039405
				ENSMUSG00000039478
				ENSMUSG00000039737
				ENSMUSG00000039899
				ENSMUSG00000039943
				ENSMUSG00000040152
				ENSMUSG00000040354
				ENSMUSG00000040407
				ENSMUSG00000040570
				ENSMUSG00000040584
				ENSMUSG00000040605
				ENSMUSG00000040618
				ENSMUSG00000040969
				ENSMUSG00000041084
				ENSMUSG00000041119
				ENSMUSG00000041220
				ENSMUSG00000041258
				ENSMUSG00000041355
				ENSMUSG00000041515
				ENSMUSG00000041720
				ENSMUSG00000041757
				ENSMUSG00000041762
				ENSMUSG00000041891
				ENSMUSG00000042042
				ENSMUSG00000042115
				ENSMUSG00000042216
				ENSMUSG00000042225
				ENSMUSG00000042249
				ENSMUSG00000042312
				ENSMUSG00000042350
				ENSMUSG00000042406
				ENSMUSG00000042460
				ENSMUSG00000042487
				ENSMUSG00000042599
				ENSMUSG00000042642
				ENSMUSG00000042677
				ENSMUSG00000042712
				ENSMUSG00000042808
				ENSMUSG00000042988
				ENSMUSG00000043091
				ENSMUSG00000043391
				ENSMUSG00000043621
				ENSMUSG00000043831
				ENSMUSG00000043998
				ENSMUSG00000044042
				ENSMUSG00000044080
				ENSMUSG00000044156
				ENSMUSG00000044469
				ENSMUSG00000044626
				ENSMUSG00000044748
				ENSMUSG00000045394
				ENSMUSG00000045679
				ENSMUSG00000045725
				ENSMUSG00000045969
				ENSMUSG00000046410
				ENSMUSG00000046432
				ENSMUSG00000046447
				ENSMUSG00000046519
				ENSMUSG00000046727
				ENSMUSG00000046841
				ENSMUSG00000046879
				ENSMUSG00000046985
				ENSMUSG00000047139
				ENSMUSG00000047205
				ENSMUSG00000047230
				ENSMUSG00000047238
				ENSMUSG00000047368
				ENSMUSG00000047501
				ENSMUSG00000047547
				ENSMUSG00000047694
				ENSMUSG00000047945
				ENSMUSG00000048442
				ENSMUSG00000048970
				ENSMUSG00000049091
				ENSMUSG00000049299
				ENSMUSG00000049382
				ENSMUSG00000049493
				ENSMUSG00000049892
				ENSMUSG00000050854
				ENSMUSG00000050866
				ENSMUSG00000050912
				ENSMUSG00000050931
				ENSMUSG00000051177
				ENSMUSG00000051212
				ENSMUSG00000051223
				ENSMUSG00000051314
				ENSMUSG00000052298
				ENSMUSG00000052310
				ENSMUSG00000052459
				ENSMUSG00000052738
				ENSMUSG00000052906
				ENSMUSG00000053113
				ENSMUSG00000053398
				ENSMUSG00000053559
				ENSMUSG00000053897
				ENSMUSG00000053907
				ENSMUSG00000053964
				ENSMUSG00000054455
				ENSMUSG00000054484
				ENSMUSG00000054582
				ENSMUSG00000054808
				ENSMUSG00000054850
				ENSMUSG00000054889
				ENSMUSG00000055114
				ENSMUSG00000055415
				ENSMUSG00000055652
				ENSMUSG00000055866
				ENSMUSG00000055976
				ENSMUSG00000056116
				ENSMUSG00000056131
				ENSMUSG00000056216
				ENSMUSG00000056429
				ENSMUSG00000056612
				ENSMUSG00000056724
				ENSMUSG00000057363
				ENSMUSG00000057375
				ENSMUSG00000057666
				ENSMUSG00000058325
				ENSMUSG00000058569
				ENSMUSG00000058672
				ENSMUSG00000059456
				ENSMUSG00000059534
				ENSMUSG00000060429
				ENSMUSG00000060487
				ENSMUSG00000060615
				ENSMUSG00000060802
				ENSMUSG00000060904
				ENSMUSG00000061132
				ENSMUSG00000061232
				ENSMUSG00000061436
				ENSMUSG00000061718
				ENSMUSG00000061751
				ENSMUSG00000061838
				ENSMUSG00000062373
				ENSMUSG00000063354
				ENSMUSG00000063358
				ENSMUSG00000063406
				ENSMUSG00000063659
				ENSMUSG00000063904
				ENSMUSG00000067212
				ENSMUSG00000067813
				ENSMUSG00000068011
				ENSMUSG00000068328
				ENSMUSG00000068452
				ENSMUSG00000068551
				ENSMUSG00000068739
				ENSMUSG00000069808
				ENSMUSG00000070284
				ENSMUSG00000070348
				ENSMUSG00000070426
				ENSMUSG00000071019
				ENSMUSG00000071203
				ENSMUSG00000072640
				ENSMUSG00000072704
				ENSMUSG00000073043
				ENSMUSG00000073411
				ENSMUSG00000073598
				ENSMUSG00000073599
				ENSMUSG00000073725
				ENSMUSG00000073802
				ENSMUSG00000074300
				ENSMUSG00000074436
				ENSMUSG00000074437
				ENSMUSG00000074457
				ENSMUSG00000074715
				ENSMUSG00000075520
				ENSMUSG00000075702
				ENSMUSG00000078812
				ENSMUSG00000078942
				ENSMUSG00000078945
				ENSMUSG00000078963
				ENSMUSG00000079037
				ENSMUSG00000079523
				ENSMUSG00000082918
				ENSMUSG00000084839
				ENSMUSG00000085589
				ENSMUSG00000086064
				ENSMUSG00000091705
				ENSMUSG00000093930
				ENSMUSG00000095328
				ENSMUSG00000097503
				ENSMUSG00000099025
				ENSMUSG00000101031
				ENSMUSG00000101655
				ENSMUSG00000105283
				ENSMUSG00000109305
				ENSMUSG00000113088
				ENSMUSG00000117485
				ENSMUSG00000117692
